# Supplementary material for: Chloridobis[diphenyl­glyoximato(1–)-κ2 N,N′](1H-imidazole-κN 3)cobalt(III) hemihydrate
Source: Acta Crystallogr Sect E Struct Rep Online. 2009 Jan 8;65(Pt 2):m140–1. doi: 10.1107/S160053680804347X (PMC2968413; doi:10.1107/S160053680804347X)
Supplement: Supplementary file 1 [file e-65-0m140-sup1.cif]

##############################################################################
###                                                                        ###
###        Electronic paper (Acta Crystallographica Section E)             ###
###                                                                        ###
##############################################################################
#                                                                            #
# This CIF contains the data in a paper accepted for publication in Acta     #
# Crystallographica Section E. It conforms to the requirements of Notes      #
# for Authors for Section E, and has been peer reviewed under the auspices   #
# of the IUCr Commission on Journals.                                        #
#                                                                            #
# Full details of the Crystallographic Information File format               #
# are given in the paper "The Crystallographic Information File (CIF):       #
# a New Standard Archive File for Crystallography" by S. R. Hall, F. H.      #
# Allen and I. D. Brown [Acta Cryst. (1991), A47, 655-685].                  #
#                                                                            #
# The current version of the core CIF dictionary is obtainable from          #
# ftp://ftp.iucr.org/pub/cif_core.dic. The current version number is 2.4.    #
#                                                                            #
# Software is freely available for graphical display of the structure(s) in  #
# this CIF.  For information consult the CIF home page http://www.iucr.org/  #
# cif/home.html                                                              #
#                                                                            #
# This file may be used for bona fide research purposes within the           #
# scientific community so long as proper attribution is given to the journal # 
# article from which it was obtained.                                        #
#                                                                            #
##############################################################################
                                             
data_global
_audit_creation_method     'SHELXL-97'
_journal_date_recd_electronic     2008-12-10
_journal_date_accepted     2008-12-20
_journal_name_full     'Acta Crystallographica, Section E'
_journal_year     2009
_journal_volume     65
_journal_issue      2
_journal_page_first     m140
_journal_page_last     m141
_journal_paper_category     QM
_journal_coeditor_code     BT2831
_publ_contact_author_name     'Meera,p.'
_publ_contact_author_address
;
Department of Chemistry
Loyola College (Autonomous)
Chennai- 600 034
Tamil Nadu
India
;
_publ_contact_author_email     'parthasarathy.meera@gmail.com'
_publ_contact_author_phone     +91-44-42867160
_publ_section_title
;\
Chloridobis[diphenylglyoximato(1-)-\k^2^<i>N</i>,<i>N</i>'](1<i>H</i>-\
imidazole-\k<i>N</i>^3^)cobalt(III) hemihydrate
;
loop_
    _publ_author_name
    _publ_author_address
    'Meera, P.'
;
 Department of Chemistry
 Loyola College (Autonomous)
 Chennai 600 034
 Tamil Nadu
 India
;
    'Revathi, C.'
;
 Department of Chemistry
 Loyola College (Autonomous)
 Chennai 600 034
 Tamil Nadu
 India
;
    'Dayalan, A.'
;
       Department of Chemistry
       Loyola College (Autonomous)
       Chennai 600 034
       Tamil Nadu
       India
;
data_I
_audit_creation_method     SHELXL-97
_chemical_name_systematic
;
Chloridobis[diphenylglyoximato(1-)-\k^2^<i>N</i>,<i>N</i>'](1<i>H</i>-
imidazole-\k<i>N</i>^3^)cobalt(III) hemihydrate
;
_chemical_name_common     ?
_chemical_formula_moiety     'C31 H26 Cl Co N6 O4, 0.5(H2 O)'
_chemical_formula_sum     'C31 H27 Cl Co N6 O4.50'
_chemical_formula_iupac     '[Co (C14 H11 N2 O2)2 Cl (C3 H4 N2)], 0.5H2 O'
_chemical_formula_weight     649.97
_chemical_melting_point     ?
_symmetry_cell_setting     orthorhombic
_symmetry_space_group_name_H-M     'P b c a'
loop_
    _symmetry_equiv_pos_as_xyz
    'x, y, z'
    '-x+1/2, -y, z+1/2'
    'x+1/2, -y+1/2, -z'
    '-x, y+1/2, -z+1/2'
    '-x, -y, -z'
    'x-1/2, y, -z-1/2'
    '-x-1/2, y-1/2, z'
    'x, -y-1/2, z-1/2'
_cell_length_a     19.1004(11)
_cell_length_b     12.0462(7)
_cell_length_c     26.9627(18)
_cell_angle_alpha     90.00
_cell_angle_beta     90.00
_cell_angle_gamma     90.00
_cell_volume     6203.8(7)
_cell_formula_units_Z     8
_cell_measurement_reflns_used     5466
_cell_measurement_theta_min     2.1
_cell_measurement_theta_max     24.9
_cell_measurement_temperature     293(2)
_exptl_crystal_description     needle
_exptl_crystal_colour     brown
_exptl_crystal_size_max     0.30
_exptl_crystal_size_mid     0.20
_exptl_crystal_size_min     0.20
_exptl_crystal_density_diffrn     1.392
_exptl_crystal_density_meas     ?
_exptl_crystal_density_method     'not measured'
_exptl_crystal_F_000     2680
_exptl_absorpt_coefficient_mu     0.687
_exptl_absorpt_correction_type     multi-scan
_exptl_absorpt_process_details     '(SADABS; Bruker, 1999)'
_exptl_absorpt_correction_T_min     0.7322
_exptl_absorpt_correction_T_max     0.8499
_exptl_special_details
;
;
_diffrn_ambient_temperature     293(2)
_diffrn_radiation_type     MoK\a
_diffrn_radiation_wavelength     0.71073
_diffrn_radiation_source     'fine-focus sealed tube'
_diffrn_radiation_monochromator     graphite
_diffrn_measurement_device_type     'Bruker Kappa APEXII CCD'
_diffrn_measurement_method     '\w and \f'
_diffrn_detector_area_resol_mean     ?
_diffrn_reflns_number     28473
_diffrn_reflns_av_R_equivalents     0.0509
_diffrn_reflns_av_sigmaI/netI     0.0396
_diffrn_reflns_theta_min     2.13
_diffrn_reflns_theta_max     24.74
_diffrn_reflns_theta_full     24.74
_diffrn_measured_fraction_theta_max     0.996
_diffrn_measured_fraction_theta_full     0.996
_diffrn_reflns_limit_h_min     -20
_diffrn_reflns_limit_h_max     22
_diffrn_reflns_limit_k_min     -14
_diffrn_reflns_limit_k_max     13
_diffrn_reflns_limit_l_min     -31
_diffrn_reflns_limit_l_max     18
_diffrn_standards_number     ?
_diffrn_standards_interval_count     ?
_diffrn_standards_interval_time     ?
_diffrn_standards_decay_%     0
_refine_special_details
;
Refinement of <i>F</i>^2^ against ALL reflections. The weighted <i>R</i>-factor
<i>wR</i> and goodness of fit <i>S</i> are based on <i>F</i>^2^, conventional
<i>R</i>-factors <i>R</i> are based on <i>F</i>, with <i>F</i> set to zero for
negative <i>F</i>^2^. The threshold expression of <i>F</i>^2^ >
\s(<i>F</i>^2^) is used only for calculating <i>R</i>-factors(gt) <i>etc</i>.
and is not relevant to the choice of reflections for refinement.
<i>R</i>-factors based on <i>F</i>^2^ are statistically about twice as large
as those based on <i>F</i>, and <i>R</i>- factors based on ALL data will be
even larger.
;
_reflns_number_total     5282
_reflns_number_gt     3705
_reflns_threshold_expression     I>2\s(I)
_refine_ls_structure_factor_coef     Fsqd
_refine_ls_matrix_type     full
_refine_ls_R_factor_all     0.0695
_refine_ls_R_factor_gt     0.0397
_refine_ls_wR_factor_gt     0.0887
_refine_ls_wR_factor_ref     0.1037
_refine_ls_goodness_of_fit_ref     1.058
_refine_ls_restrained_S_all     1.058
_refine_ls_number_reflns     5282
_refine_ls_number_parameters     415
_refine_ls_number_restraints     3
_refine_ls_hydrogen_treatment     mixed
_refine_ls_weighting_scheme     calc
_refine_ls_weighting_details
         'calc w=1/[\s^2^(Fo^2^)+(0.0434P)^2^+2.9454P] where P=(Fo^2^+2Fc^2^)/3'
_atom_sites_solution_hydrogens     geom
_atom_sites_solution_primary     direct
_atom_sites_solution_secondary     difmap
_refine_ls_shift/su_max     0.001
_refine_ls_shift/su_mean     0.000
_refine_diff_density_max     0.354
_refine_diff_density_min     -0.258
_refine_ls_extinction_method     none
_refine_ls_extinction_coef     ?
loop_
    _atom_type_symbol
    _atom_type_description
    _atom_type_scat_dispersion_real
    _atom_type_scat_dispersion_imag
    _atom_type_scat_source
    'C' 'C' 0.0033 0.0016
                         'International Tables Vol C Tables 4.2.6.8 and 6.1.1.4'
    'H' 'H' 0.0000 0.0000
                         'International Tables Vol C Tables 4.2.6.8 and 6.1.1.4'
    'N' 'N' 0.0061 0.0033
                         'International Tables Vol C Tables 4.2.6.8 and 6.1.1.4'
    'O' 'O' 0.0106 0.0060
                         'International Tables Vol C Tables 4.2.6.8 and 6.1.1.4'
    'Co' 'Co' 0.3494 0.9721
                         'International Tables Vol C Tables 4.2.6.8 and 6.1.1.4'
    'Cl' 'Cl' 0.1484 0.1585
                         'International Tables Vol C Tables 4.2.6.8 and 6.1.1.4'
_computing_data_collection     'APEX2 (Bruker, 2004)'
_computing_cell_refinement     'APEX2 and SAINT (Bruker, 2004)'
_computing_data_reduction     'SAINT and XPREP (Bruker, 2004)'
_computing_structure_solution     'SIR92 (Altornare <i>et al.</i>,  1993)'
_computing_structure_refinement     'SHELXL97 (Sheldrick, 2008)'
_computing_molecular_graphics
            'ORTEP-3 (Farrugia, 1997) and Mercury (Macrae <i>et al.</i>,  2006)'
_computing_publication_material     'SHELXL97 (Sheldrick, 2008)'
loop_
    _atom_site_type_symbol
    _atom_site_label
    _atom_site_fract_x
    _atom_site_fract_y
    _atom_site_fract_z
    _atom_site_U_iso_or_equiv
    _atom_site_adp_type
    _atom_site_calc_flag
    _atom_site_refinement_flags
    _atom_site_occupancy
    _atom_site_disorder_assembly
    _atom_site_disorder_group
    C C1 0.63561(15) 0.1880(3) 0.00280(11) 0.0409(7) Uani d . 1 . .
    C C2 0.70947(14) 0.1624(2) 0.01198(11) 0.0381(7) Uani d . 1 . .
    C C3 0.60509(15) 0.2080(3) -0.04659(11) 0.0464(8) Uani d . 1 . .
    C C4 0.56950(19) 0.3038(3) -0.05731(13) 0.0639(10) Uani d . 1 . .
    H H4 0.5658 0.3596 -0.0336 0.077 Uiso calc R 1 . .
    C C5 0.5390(2) 0.3174(4) -0.10368(17) 0.0861(14) Uani d . 1 . .
    H H5 0.5154 0.3827 -0.1114 0.103 Uiso calc R 1 . .
    C C6 0.5438(2) 0.2339(5) -0.13802(16) 0.0882(15) Uani d . 1 . .
    H H6 0.5224 0.2427 -0.1688 0.106 Uiso calc R 1 . .
    C C7 0.5790(2) 0.1389(5) -0.12817(15) 0.0837(13) Uani d . 1 . .
    H H7 0.5823 0.0832 -0.1520 0.100 Uiso calc R 1 . .
    C C8 0.61007(18) 0.1258(3) -0.08218(13) 0.0624(10) Uani d . 1 . .
    H H8 0.6346 0.0610 -0.0751 0.075 Uiso calc R 1 . .
    C C9 0.76536(15) 0.1743(3) -0.02548(10) 0.0406(7) Uani d . 1 . .
    C C10 0.76866(18) 0.2672(3) -0.05512(12) 0.0575(9) Uani d . 1 . .
    H H10 0.7342 0.3215 -0.0526 0.069 Uiso calc R 1 . .
    C C11 0.8230(2) 0.2803(4) -0.08864(14) 0.0707(11) Uani d . 1 . .
    H H11 0.8251 0.3434 -0.1084 0.085 Uiso calc R 1 . .
    C C12 0.8733(2) 0.2007(4) -0.09260(14) 0.0701(11) Uani d . 1 . .
    H H12 0.9094 0.2094 -0.1154 0.084 Uiso calc R 1 . .
    C C13 0.87115(19) 0.1089(4) -0.06346(14) 0.0664(11) Uani d . 1 . .
    H H13 0.9060 0.0554 -0.0660 0.080 Uiso calc R 1 . .
    C C14 0.81727(17) 0.0953(3) -0.03009(12) 0.0529(9) Uani d . 1 . .
    H H14 0.8158 0.0320 -0.0104 0.064 Uiso calc R 1 . .
    C C15 0.57331(14) 0.0802(2) 0.18684(11) 0.0364(7) Uani d . 1 . .
    C C16 0.64821(14) 0.0580(2) 0.19665(10) 0.0365(7) Uani d . 1 . .
    C C17 0.51700(14) 0.0551(3) 0.22257(11) 0.0402(7) Uani d . 1 . .
    C C18 0.46087(16) 0.1271(3) 0.22873(13) 0.0550(9) Uani d . 1 . .
    H H18 0.4589 0.1930 0.2108 0.066 Uiso calc R 1 . .
    C C19 0.40809(19) 0.1009(4) 0.26147(15) 0.0737(12) Uani d . 1 . .
    H H19 0.3707 0.1495 0.2657 0.088 Uiso calc R 1 . .
    C C20 0.41012(19) 0.0049(4) 0.28760(15) 0.0781(13) Uani d . 1 . .
    H H20 0.3743 -0.0119 0.3097 0.094 Uiso calc R 1 . .
    C C21 0.46428(19) -0.0669(4) 0.28165(15) 0.0758(12) Uani d . 1 . .
    H H21 0.4651 -0.1331 0.2993 0.091 Uiso calc R 1 . .
    C C22 0.51801(17) -0.0419(3) 0.24951(12) 0.0554(9) Uani d . 1 . .
    H H22 0.5553 -0.0909 0.2460 0.067 Uiso calc R 1 . .
    C C23 0.67758(14) 0.0249(3) 0.24497(11) 0.0434(8) Uani d . 1 . .
    C C24 0.66383(18) 0.0875(3) 0.28642(13) 0.0623(10) Uani d . 1 . .
    H H24 0.6353 0.1499 0.2840 0.075 Uiso calc R 1 . .
    C C25 0.6919(2) 0.0584(5) 0.33133(14) 0.0855(14) Uani d . 1 . .
    H H25 0.6824 0.1008 0.3594 0.103 Uiso calc R 1 . .
    C C26 0.7334(2) -0.0319(5) 0.33480(17) 0.0930(16) Uani d . 1 . .
    H H26 0.7528 -0.0507 0.3653 0.112 Uiso calc R 1 . .
    C C27 0.7473(2) -0.0954(4) 0.29465(17) 0.0851(14) Uani d . 1 . .
    H H27 0.7752 -0.1582 0.2978 0.102 Uiso calc R 1 . .
    C C28 0.71984(18) -0.0669(3) 0.24888(14) 0.0660(10) Uani d . 1 . .
    H H28 0.7299 -0.1096 0.2210 0.079 Uiso calc R 1 . .
    C C29 0.57488(16) -0.0595(3) 0.04757(12) 0.0548(9) Uani d . 1 . .
    H H29 0.5386 -0.0170 0.0346 0.066 Uiso calc R 1 . .
    C C30 0.58509(18) -0.1672(3) 0.03882(13) 0.0593(9) Uani d . 1 . .
    H H30 0.5582 -0.2130 0.0187 0.071 Uiso calc R 1 . .
    C C31 0.66589(16) -0.1065(3) 0.08821(12) 0.0488(8) Uani d . 1 . .
    H H31 0.7053 -0.1042 0.1084 0.059 Uiso calc R 1 . .
    N N1 0.59804(12) 0.1815(2) 0.04272(9) 0.0426(6) Uani d . 1 . .
    N N2 0.72105(11) 0.13202(19) 0.05738(9) 0.0361(6) Uani d . 1 . .
    N N3 0.56368(11) 0.1196(2) 0.14284(9) 0.0383(6) Uani d . 1 . .
    N N4 0.68677(11) 0.0763(2) 0.15816(8) 0.0382(6) Uani d . 1 . .
    N N5 0.62594(11) -0.0215(2) 0.07856(9) 0.0380(6) Uani d . 1 . .
    N N6 0.64288(15) -0.1966(3) 0.06536(11) 0.0552(7) Uani d . 1 . .
    O O1 0.52933(10) 0.1998(2) 0.04167(8) 0.0542(6) Uani d . 1 . .
    O O2 0.78462(9) 0.10740(17) 0.07404(7) 0.0425(5) Uani d . 1 . .
    O O3 0.49944(10) 0.14234(19) 0.12648(8) 0.0520(6) Uani d . 1 . .
    O O4 0.75702(10) 0.0645(2) 0.16194(8) 0.0496(6) Uani d . 1 . .
    O O5 0.5658(4) 0.4699(6) 0.0555(3) 0.127(2) Uani d PD 0.50 . .
    H H5B 0.611(2) 0.438(7) 0.055(4) 0.152 Uiso d PD 0.50 . .
    H H5A 0.535(4) 0.425(7) 0.074(4) 0.152 Uiso d PD 0.50 . .
    Co Co1 0.642761(18) 0.12847(3) 0.100084(14) 0.03524(13) Uani d . 1 . .
    Cl Cl1 0.66393(4) 0.30158(7) 0.12458(3) 0.0560(2) Uani d . 1 . .
    H H2 0.7759(17) 0.087(3) 0.1270(14) 0.070(11) Uiso d . 1 . .
    H H3 0.509(2) 0.169(4) 0.0893(17) 0.106(15) Uiso d . 1 . .
    H H6A 0.6632(18) -0.272(3) 0.0650(13) 0.075(12) Uiso d . 1 . .
loop_
    _atom_site_aniso_label
    _atom_site_aniso_U_11
    _atom_site_aniso_U_22
    _atom_site_aniso_U_33
    _atom_site_aniso_U_12
    _atom_site_aniso_U_13
    _atom_site_aniso_U_23
    C1 0.0429(17) 0.0496(19) 0.0303(18) -0.0003(14) 0.0007(14) 0.0066(14)
    C2 0.0378(16) 0.0466(18) 0.0301(18) -0.0019(13) 0.0026(13) 0.0013(13)
    C3 0.0405(17) 0.065(2) 0.0334(19) -0.0075(16) 0.0008(14) 0.0093(16)
    C4 0.074(2) 0.067(3) 0.050(2) -0.002(2) -0.0123(19) 0.0156(19)
    C5 0.082(3) 0.102(4) 0.075(3) -0.002(3) -0.020(2) 0.043(3)
    C6 0.080(3) 0.138(5) 0.046(3) -0.030(3) -0.014(2) 0.015(3)
    C7 0.075(3) 0.131(4) 0.045(3) -0.014(3) -0.003(2) -0.012(3)
    C8 0.055(2) 0.089(3) 0.043(2) 0.0001(19) 0.0009(17) -0.003(2)
    C9 0.0409(16) 0.0508(19) 0.0301(17) -0.0089(15) 0.0017(13) -0.0025(15)
    C10 0.058(2) 0.066(2) 0.048(2) -0.0061(18) 0.0019(17) 0.0103(18)
    C11 0.080(3) 0.080(3) 0.052(3) -0.028(2) 0.011(2) 0.013(2)
    C12 0.059(2) 0.100(3) 0.052(3) -0.027(2) 0.0202(19) -0.009(2)
    C13 0.058(2) 0.084(3) 0.057(3) -0.001(2) 0.0203(19) -0.011(2)
    C14 0.059(2) 0.058(2) 0.042(2) -0.0033(17) 0.0129(16) -0.0043(16)
    C15 0.0348(15) 0.0451(18) 0.0293(17) 0.0025(13) 0.0024(12) 0.0010(13)
    C16 0.0341(15) 0.0463(18) 0.0293(17) 0.0019(13) 0.0021(13) -0.0015(13)
    C17 0.0342(16) 0.054(2) 0.0329(17) 0.0007(14) 0.0046(13) 0.0020(15)
    C18 0.0485(19) 0.060(2) 0.057(2) 0.0096(17) 0.0165(16) 0.0085(17)
    C19 0.054(2) 0.090(3) 0.078(3) 0.019(2) 0.031(2) 0.012(2)
    C20 0.057(2) 0.100(3) 0.077(3) 0.007(2) 0.034(2) 0.029(3)
    C21 0.061(2) 0.085(3) 0.082(3) 0.006(2) 0.028(2) 0.033(2)
    C22 0.0460(19) 0.063(2) 0.057(2) 0.0088(16) 0.0122(16) 0.0135(19)
    C23 0.0312(15) 0.070(2) 0.0294(18) 0.0010(15) -0.0004(13) 0.0039(15)
    C24 0.062(2) 0.088(3) 0.038(2) 0.0011(19) -0.0025(17) -0.0001(19)
    C25 0.079(3) 0.142(4) 0.035(2) 0.002(3) -0.011(2) -0.002(2)
    C26 0.069(3) 0.161(5) 0.049(3) -0.001(3) -0.014(2) 0.037(3)
    C27 0.068(3) 0.120(4) 0.068(3) 0.028(2) -0.005(2) 0.036(3)
    C28 0.057(2) 0.088(3) 0.053(2) 0.016(2) 0.0057(18) 0.015(2)
    C29 0.0425(19) 0.067(3) 0.054(2) -0.0026(17) -0.0135(16) 0.0037(18)
    C30 0.057(2) 0.063(3) 0.057(2) -0.0122(18) -0.0107(18) -0.0093(19)
    C31 0.0416(17) 0.058(2) 0.047(2) 0.0045(16) -0.0048(15) -0.0061(16)
    N1 0.0347(13) 0.0580(17) 0.0350(15) 0.0065(12) -0.0001(11) 0.0056(12)
    N2 0.0299(12) 0.0463(14) 0.0320(14) -0.0004(11) 0.0003(10) -0.0002(11)
    N3 0.0294(12) 0.0527(15) 0.0330(15) 0.0063(11) 0.0025(10) 0.0035(12)
    N4 0.0280(12) 0.0570(16) 0.0295(14) 0.0033(11) -0.0008(10) -0.0025(11)
    N5 0.0324(12) 0.0502(15) 0.0316(14) 0.0044(11) -0.0007(11) 0.0012(12)
    N6 0.0563(18) 0.0526(19) 0.057(2) 0.0056(15) 0.0025(14) -0.0056(15)
    O1 0.0346(11) 0.0849(17) 0.0429(14) 0.0141(11) -0.0007(10) 0.0164(12)
    O2 0.0293(10) 0.0635(14) 0.0347(12) 0.0020(9) 0.0022(9) 0.0051(10)
    O3 0.0279(10) 0.0848(17) 0.0432(14) 0.0143(10) 0.0013(9) 0.0154(12)
    O4 0.0258(10) 0.0886(17) 0.0343(13) 0.0043(10) 0.0010(9) 0.0078(12)
    O5 0.144(7) 0.109(6) 0.127(7) 0.037(5) 0.001(5) 0.011(4)
    Co1 0.0288(2) 0.0490(2) 0.0280(2) 0.00340(18) 0.00147(16) 0.00213(18)
    Cl1 0.0571(5) 0.0530(5) 0.0580(6) -0.0016(4) 0.0119(4) -0.0087(4)
_geom_special_details
;
All e.s.d.'s (except the e.s.d. in the dihedral angle between two l.s. planes)
are estimated using the full covariance matrix. The cell e.s.d.'s are taken
into account individually in the estimation of e.s.d.'s in distances, angles
and torsion angles; correlations between e.s.d.'s in cell parameters are only
used when they are defined by crystal symmetry. An approximate (isotropic)
treatment of cell e.s.d.'s is used for estimating e.s.d.'s involving l.s.
planes.
;
loop_
    _geom_bond_atom_site_label_1
    _geom_bond_atom_site_label_2
    _geom_bond_site_symmetry_2
    _geom_bond_distance
    _geom_bond_publ_flag
    C1 N1 . 1.296(4) ?
    C1 C2 . 1.465(4) ?
    C1 C3 . 1.473(4) ?
    C2 N2 . 1.296(3) ?
    C2 C9 . 1.477(4) ?
    C3 C4 . 1.370(5) ?
    C3 C8 . 1.382(5) ?
    C4 C5 . 1.389(5) ?
    C4 H4 . 0.9300 ?
    C5 C6 . 1.370(6) ?
    C5 H5 . 0.9300 ?
    C6 C7 . 1.354(6) ?
    C6 H6 . 0.9300 ?
    C7 C8 . 1.384(5) ?
    C7 H7 . 0.9300 ?
    C8 H8 . 0.9300 ?
    C9 C10 . 1.377(4) ?
    C9 C14 . 1.380(4) ?
    C10 C11 . 1.385(5) ?
    C10 H10 . 0.9300 ?
    C11 C12 . 1.362(6) ?
    C11 H11 . 0.9300 ?
    C12 C13 . 1.357(5) ?
    C12 H12 . 0.9300 ?
    C13 C14 . 1.377(5) ?
    C13 H13 . 0.9300 ?
    C14 H14 . 0.9300 ?
    C15 N3 . 1.291(3) ?
    C15 C17 . 1.475(4) ?
    C15 C16 . 1.479(4) ?
    C16 N4 . 1.291(3) ?
    C16 C23 . 1.474(4) ?
    C17 C22 . 1.376(4) ?
    C17 C18 . 1.389(4) ?
    C18 C19 . 1.377(4) ?
    C18 H18 . 0.9300 ?
    C19 C20 . 1.355(5) ?
    C19 H19 . 0.9300 ?
    C20 C21 . 1.358(5) ?
    C20 H20 . 0.9300 ?
    C21 C22 . 1.376(4) ?
    C21 H21 . 0.9300 ?
    C22 H22 . 0.9300 ?
    C23 C28 . 1.373(5) ?
    C23 C24 . 1.374(5) ?
    C24 C25 . 1.370(5) ?
    C24 H24 . 0.9300 ?
    C25 C26 . 1.348(6) ?
    C25 H25 . 0.9300 ?
    C26 C27 . 1.352(6) ?
    C26 H26 . 0.9300 ?
    C27 C28 . 1.384(5) ?
    C27 H27 . 0.9300 ?
    C28 H28 . 0.9300 ?
    C29 C30 . 1.333(5) ?
    C29 N5 . 1.364(4) ?
    C29 H29 . 0.9300 ?
    C30 N6 . 1.362(4) ?
    C30 H30 . 0.9300 ?
    C31 N5 . 1.304(4) ?
    C31 N6 . 1.324(4) ?
    C31 H31 . 0.9300 ?
    N1 O1 . 1.331(3) ?
    N1 Co1 . 1.879(2) ?
    N2 O2 . 1.328(3) ?
    N2 Co1 . 1.888(2) ?
    N3 O3 . 1.332(3) ?
    N3 Co1 . 1.903(2) ?
    N4 O4 . 1.353(3) ?
    N4 Co1 . 1.885(2) ?
    N5 Co1 . 1.924(2) ?
    N6 H6A . 0.98(4) ?
    O1 H3 . 1.39(5) ?
    O2 H2 . 1.46(4) ?
    O3 H3 . 1.07(5) ?
    O4 H2 . 1.05(4) ?
    O5 H5B . 0.946(10) ?
    O5 H5A . 0.946(10) ?
    Co1 Cl1 . 2.2244(9) ?
loop_
    _geom_angle_atom_site_label_1
    _geom_angle_atom_site_label_2
    _geom_angle_atom_site_label_3
    _geom_angle_site_symmetry_1
    _geom_angle_site_symmetry_3
    _geom_angle
    _geom_angle_publ_flag
    N1 C1 C2 . . 112.3(3) ?
    N1 C1 C3 . . 122.8(3) ?
    C2 C1 C3 . . 124.6(3) ?
    N2 C2 C1 . . 112.5(2) ?
    N2 C2 C9 . . 123.4(3) ?
    C1 C2 C9 . . 124.0(3) ?
    C4 C3 C8 . . 119.4(3) ?
    C4 C3 C1 . . 121.6(3) ?
    C8 C3 C1 . . 118.9(3) ?
    C3 C4 C5 . . 119.8(4) ?
    C3 C4 H4 . . 120.1 ?
    C5 C4 H4 . . 120.1 ?
    C6 C5 C4 . . 119.6(4) ?
    C6 C5 H5 . . 120.2 ?
    C4 C5 H5 . . 120.2 ?
    C7 C6 C5 . . 121.4(4) ?
    C7 C6 H6 . . 119.3 ?
    C5 C6 H6 . . 119.3 ?
    C6 C7 C8 . . 119.0(4) ?
    C6 C7 H7 . . 120.5 ?
    C8 C7 H7 . . 120.5 ?
    C3 C8 C7 . . 120.7(4) ?
    C3 C8 H8 . . 119.6 ?
    C7 C8 H8 . . 119.6 ?
    C10 C9 C14 . . 118.4(3) ?
    C10 C9 C2 . . 120.6(3) ?
    C14 C9 C2 . . 120.9(3) ?
    C9 C10 C11 . . 120.4(4) ?
    C9 C10 H10 . . 119.8 ?
    C11 C10 H10 . . 119.8 ?
    C12 C11 C10 . . 120.0(4) ?
    C12 C11 H11 . . 120.0 ?
    C10 C11 H11 . . 120.0 ?
    C13 C12 C11 . . 120.5(3) ?
    C13 C12 H12 . . 119.8 ?
    C11 C12 H12 . . 119.8 ?
    C12 C13 C14 . . 119.9(4) ?
    C12 C13 H13 . . 120.1 ?
    C14 C13 H13 . . 120.1 ?
    C13 C14 C9 . . 120.9(3) ?
    C13 C14 H14 . . 119.6 ?
    C9 C14 H14 . . 119.6 ?
    N3 C15 C17 . . 124.9(2) ?
    N3 C15 C16 . . 111.6(2) ?
    C17 C15 C16 . . 123.5(3) ?
    N4 C16 C23 . . 122.7(2) ?
    N4 C16 C15 . . 112.2(2) ?
    C23 C16 C15 . . 125.1(2) ?
    C22 C17 C18 . . 118.6(3) ?
    C22 C17 C15 . . 120.6(3) ?
    C18 C17 C15 . . 120.9(3) ?
    C19 C18 C17 . . 119.9(3) ?
    C19 C18 H18 . . 120.0 ?
    C17 C18 H18 . . 120.0 ?
    C20 C19 C18 . . 120.6(3) ?
    C20 C19 H19 . . 119.7 ?
    C18 C19 H19 . . 119.7 ?
    C19 C20 C21 . . 120.3(3) ?
    C19 C20 H20 . . 119.9 ?
    C21 C20 H20 . . 119.9 ?
    C20 C21 C22 . . 120.2(4) ?
    C20 C21 H21 . . 119.9 ?
    C22 C21 H21 . . 119.9 ?
    C17 C22 C21 . . 120.5(3) ?
    C17 C22 H22 . . 119.8 ?
    C21 C22 H22 . . 119.8 ?
    C28 C23 C24 . . 119.5(3) ?
    C28 C23 C16 . . 120.7(3) ?
    C24 C23 C16 . . 119.8(3) ?
    C25 C24 C23 . . 120.2(4) ?
    C25 C24 H24 . . 119.9 ?
    C23 C24 H24 . . 119.9 ?
    C26 C25 C24 . . 119.9(4) ?
    C26 C25 H25 . . 120.1 ?
    C24 C25 H25 . . 120.1 ?
    C25 C26 C27 . . 121.0(4) ?
    C25 C26 H26 . . 119.5 ?
    C27 C26 H26 . . 119.5 ?
    C26 C27 C28 . . 120.0(4) ?
    C26 C27 H27 . . 120.0 ?
    C28 C27 H27 . . 120.0 ?
    C23 C28 C27 . . 119.4(4) ?
    C23 C28 H28 . . 120.3 ?
    C27 C28 H28 . . 120.3 ?
    C30 C29 N5 . . 109.3(3) ?
    C30 C29 H29 . . 125.3 ?
    N5 C29 H29 . . 125.3 ?
    C29 C30 N6 . . 106.2(3) ?
    C29 C30 H30 . . 126.9 ?
    N6 C30 H30 . . 126.9 ?
    N5 C31 N6 . . 110.9(3) ?
    N5 C31 H31 . . 124.5 ?
    N6 C31 H31 . . 124.5 ?
    C1 N1 O1 . . 121.2(2) ?
    C1 N1 Co1 . . 116.91(19) ?
    O1 N1 Co1 . . 121.47(18) ?
    C2 N2 O2 . . 122.6(2) ?
    C2 N2 Co1 . . 116.56(19) ?
    O2 N2 Co1 . . 120.84(17) ?
    C15 N3 O3 . . 120.7(2) ?
    C15 N3 Co1 . . 117.66(18) ?
    O3 N3 Co1 . . 121.26(18) ?
    C16 N4 O4 . . 119.1(2) ?
    C16 N4 Co1 . . 118.04(19) ?
    O4 N4 Co1 . . 122.67(17) ?
    C31 N5 C29 . . 106.1(3) ?
    C31 N5 Co1 . . 125.4(2) ?
    C29 N5 Co1 . . 128.3(2) ?
    C31 N6 C30 . . 107.5(3) ?
    C31 N6 H6A . . 129(2) ?
    C30 N6 H6A . . 124(2) ?
    N1 O1 H3 . . 101.9(17) ?
    N2 O2 H2 . . 105.3(13) ?
    N3 O3 H3 . . 102(2) ?
    N4 O4 H2 . . 104.2(18) ?
    H5B O5 H5A . . 110.0(17) ?
    N1 Co1 N4 . . 179.23(11) ?
    N1 Co1 N2 . . 81.39(10) ?
    N4 Co1 N2 . . 99.27(10) ?
    N1 Co1 N3 . . 99.02(10) ?
    N4 Co1 N3 . . 80.33(10) ?
    N2 Co1 N3 . . 178.07(10) ?
    N1 Co1 N5 . . 89.71(11) ?
    N4 Co1 N5 . . 90.69(10) ?
    N2 Co1 N5 . . 88.25(10) ?
    N3 Co1 N5 . . 89.86(10) ?
    N1 Co1 Cl1 . . 90.47(8) ?
    N4 Co1 Cl1 . . 89.13(8) ?
    N2 Co1 Cl1 . . 90.91(7) ?
    N3 Co1 Cl1 . . 90.97(8) ?
    N5 Co1 Cl1 . . 179.11(7) ?
loop_
    _geom_torsion_atom_site_label_1
    _geom_torsion_atom_site_label_2
    _geom_torsion_atom_site_label_3
    _geom_torsion_atom_site_label_4
    _geom_torsion_site_symmetry_1
    _geom_torsion_site_symmetry_2
    _geom_torsion_site_symmetry_3
    _geom_torsion_site_symmetry_4
    _geom_torsion
    _geom_torsion_publ_flag
    N1 C1 C2 N2 . . . . 4.0(4) ?
    C3 C1 C2 N2 . . . . -170.2(3) ?
    N1 C1 C2 C9 . . . . -173.5(3) ?
    C3 C1 C2 C9 . . . . 12.3(5) ?
    N1 C1 C3 C4 . . . . 62.3(4) ?
    C2 C1 C3 C4 . . . . -124.1(4) ?
    N1 C1 C3 C8 . . . . -114.9(4) ?
    C2 C1 C3 C8 . . . . 58.7(4) ?
    C8 C3 C4 C5 . . . . -0.1(5) ?
    C1 C3 C4 C5 . . . . -177.3(3) ?
    C3 C4 C5 C6 . . . . 1.1(6) ?
    C4 C5 C6 C7 . . . . -1.4(7) ?
    C5 C6 C7 C8 . . . . 0.7(7) ?
    C4 C3 C8 C7 . . . . -0.6(5) ?
    C1 C3 C8 C7 . . . . 176.6(3) ?
    C6 C7 C8 C3 . . . . 0.3(6) ?
    N2 C2 C9 C10 . . . . -132.9(3) ?
    C1 C2 C9 C10 . . . . 44.3(4) ?
    N2 C2 C9 C14 . . . . 44.1(4) ?
    C1 C2 C9 C14 . . . . -138.7(3) ?
    C14 C9 C10 C11 . . . . 0.0(5) ?
    C2 C9 C10 C11 . . . . 177.1(3) ?
    C9 C10 C11 C12 . . . . 0.3(6) ?
    C10 C11 C12 C13 . . . . -0.8(6) ?
    C11 C12 C13 C14 . . . . 0.9(6) ?
    C12 C13 C14 C9 . . . . -0.5(6) ?
    C10 C9 C14 C13 . . . . 0.1(5) ?
    C2 C9 C14 C13 . . . . -177.0(3) ?
    N3 C15 C16 N4 . . . . -4.0(4) ?
    C17 C15 C16 N4 . . . . 173.4(3) ?
    N3 C15 C16 C23 . . . . 172.8(3) ?
    C17 C15 C16 C23 . . . . -9.8(5) ?
    N3 C15 C17 C22 . . . . 136.0(3) ?
    C16 C15 C17 C22 . . . . -41.1(4) ?
    N3 C15 C17 C18 . . . . -42.1(5) ?
    C16 C15 C17 C18 . . . . 140.8(3) ?
    C22 C17 C18 C19 . . . . 0.4(5) ?
    C15 C17 C18 C19 . . . . 178.5(3) ?
    C17 C18 C19 C20 . . . . -0.4(6) ?
    C18 C19 C20 C21 . . . . -0.2(7) ?
    C19 C20 C21 C22 . . . . 0.9(7) ?
    C18 C17 C22 C21 . . . . 0.3(5) ?
    C15 C17 C22 C21 . . . . -177.9(3) ?
    C20 C21 C22 C17 . . . . -0.9(6) ?
    N4 C16 C23 C28 . . . . -55.4(4) ?
    C15 C16 C23 C28 . . . . 128.1(3) ?
    N4 C16 C23 C24 . . . . 123.3(3) ?
    C15 C16 C23 C24 . . . . -53.2(4) ?
    C28 C23 C24 C25 . . . . -0.2(5) ?
    C16 C23 C24 C25 . . . . -178.8(3) ?
    C23 C24 C25 C26 . . . . 0.2(6) ?
    C24 C25 C26 C27 . . . . -0.8(7) ?
    C25 C26 C27 C28 . . . . 1.3(7) ?
    C24 C23 C28 C27 . . . . 0.7(5) ?
    C16 C23 C28 C27 . . . . 179.3(3) ?
    C26 C27 C28 C23 . . . . -1.2(6) ?
    N5 C29 C30 N6 . . . . 0.8(4) ?
    C2 C1 N1 O1 . . . . -178.7(3) ?
    C3 C1 N1 O1 . . . . -4.4(5) ?
    C2 C1 N1 Co1 . . . . -5.9(3) ?
    C3 C1 N1 Co1 . . . . 168.4(2) ?
    C1 C2 N2 O2 . . . . -178.4(2) ?
    C9 C2 N2 O2 . . . . -0.9(4) ?
    C1 C2 N2 Co1 . . . . -0.3(3) ?
    C9 C2 N2 Co1 . . . . 177.2(2) ?
    C17 C15 N3 O3 . . . . 0.9(4) ?
    C16 C15 N3 O3 . . . . 178.3(2) ?
    C17 C15 N3 Co1 . . . . -172.4(2) ?
    C16 C15 N3 Co1 . . . . 5.0(3) ?
    C23 C16 N4 O4 . . . . 0.2(4) ?
    C15 C16 N4 O4 . . . . 177.1(2) ?
    C23 C16 N4 Co1 . . . . -175.5(2) ?
    C15 C16 N4 Co1 . . . . 1.4(3) ?
    N6 C31 N5 C29 . . . . -0.4(4) ?
    N6 C31 N5 Co1 . . . . -175.6(2) ?
    C30 C29 N5 C31 . . . . -0.3(4) ?
    C30 C29 N5 Co1 . . . . 174.7(2) ?
    N5 C31 N6 C30 . . . . 0.9(4) ?
    C29 C30 N6 C31 . . . . -1.0(4) ?
    C1 N1 Co1 N4 . . . . 154(9) ?
    O1 N1 Co1 N4 . . . . -33(9) ?
    C1 N1 Co1 N2 . . . . 4.7(2) ?
    O1 N1 Co1 N2 . . . . 177.4(2) ?
    C1 N1 Co1 N3 . . . . -173.4(2) ?
    O1 N1 Co1 N3 . . . . -0.7(2) ?
    C1 N1 Co1 N5 . . . . -83.6(2) ?
    O1 N1 Co1 N5 . . . . 89.1(2) ?
    C1 N1 Co1 Cl1 . . . . 95.5(2) ?
    O1 N1 Co1 Cl1 . . . . -91.7(2) ?
    C16 N4 Co1 N1 . . . . 33(9) ?
    O4 N4 Co1 N1 . . . . -142(9) ?
    C16 N4 Co1 N2 . . . . -177.2(2) ?
    O4 N4 Co1 N2 . . . . 7.3(2) ?
    C16 N4 Co1 N3 . . . . 0.9(2) ?
    O4 N4 Co1 N3 . . . . -174.6(2) ?
    C16 N4 Co1 N5 . . . . -88.8(2) ?
    O4 N4 Co1 N5 . . . . 95.6(2) ?
    C16 N4 Co1 Cl1 . . . . 92.1(2) ?
    O4 N4 Co1 Cl1 . . . . -83.5(2) ?
    C2 N2 Co1 N1 . . . . -2.2(2) ?
    O2 N2 Co1 N1 . . . . 176.0(2) ?
    C2 N2 Co1 N4 . . . . 178.2(2) ?
    O2 N2 Co1 N4 . . . . -3.6(2) ?
    C2 N2 Co1 N3 . . . . 100(3) ?
    O2 N2 Co1 N3 . . . . -82(3) ?
    C2 N2 Co1 N5 . . . . 87.8(2) ?
    O2 N2 Co1 N5 . . . . -94.1(2) ?
    C2 N2 Co1 Cl1 . . . . -92.5(2) ?
    O2 N2 Co1 Cl1 . . . . 85.63(19) ?
    C15 N3 Co1 N1 . . . . 176.9(2) ?
    O3 N3 Co1 N1 . . . . 3.7(2) ?
    C15 N3 Co1 N4 . . . . -3.5(2) ?
    O3 N3 Co1 N4 . . . . -176.7(2) ?
    C15 N3 Co1 N2 . . . . 75(3) ?
    O3 N3 Co1 N2 . . . . -99(3) ?
    C15 N3 Co1 N5 . . . . 87.2(2) ?
    O3 N3 Co1 N5 . . . . -86.0(2) ?
    C15 N3 Co1 Cl1 . . . . -92.4(2) ?
    O3 N3 Co1 Cl1 . . . . 94.3(2) ?
    C31 N5 Co1 N1 . . . . 149.3(3) ?
    C29 N5 Co1 N1 . . . . -24.8(3) ?
    C31 N5 Co1 N4 . . . . -31.4(3) ?
    C29 N5 Co1 N4 . . . . 154.5(3) ?
    C31 N5 Co1 N2 . . . . 67.9(3) ?
    C29 N5 Co1 N2 . . . . -106.2(3) ?
    C31 N5 Co1 N3 . . . . -111.7(3) ?
    C29 N5 Co1 N3 . . . . 74.2(3) ?
    C31 N5 Co1 Cl1 . . . . 47(5) ?
    C29 N5 Co1 Cl1 . . . . -127(5) ?
loop_
    _geom_hbond_atom_site_label_D
    _geom_hbond_atom_site_label_H
    _geom_hbond_atom_site_label_A
    _geom_hbond_site_symmetry_A
    _geom_hbond_distance_DH
    _geom_hbond_distance_HA
    _geom_hbond_distance_DA
    _geom_hbond_angle_DHA
    O4 H2 O2 . 1.05(4) 1.46(4) 2.482(3) 165(3)
    O3 H3 O1 . 1.07(5) 1.39(5) 2.456(3) 174(4)
    N6 H6A O2 7_755 0.98(4) 1.78(4) 2.747(4) 166(3)
    N6 H6A N2 7_755 0.98(4) 2.50(4) 3.326(4) 141(3)
    O5 H5B Cl1 . 0.946(10) 2.69(8) 3.331(7) 126(7)
