# Supplementary material for: Chloridobis[diphenyl­glyoximato(1–)-κ2 N,N′](1H-imidazole-κN 3)cobalt(III) hemihydrate
Source: Acta Crystallogr Sect E Struct Rep Online. 2009 Jan 8;65(Pt 2):m140–1. doi: 10.1107/S160053680804347X (PMC2968413; doi:10.1107/S160053680804347X)
Supplement: Supplementary file 2 [file e-65-0m140-Isup2.hkl]

#
# h,k,l, Fc-squared, Fo-squared, sigma(Fo-squared) and status flag
#
data_I
_shelx_title ' CODP2 in Pbca'
_shelx_refln_list_code          4
_shelx_F_calc_maximum      514.82
_exptl_crystal_F_000      2680.00
_reflns_d_resolution_high  0.8491
 
loop_
 _symmetry_equiv_pos_as_xyz
 'x, y, z'
 '-x+1/2, -y, z+1/2'
 'x+1/2, -y+1/2, -z'
 '-x, y+1/2, -z+1/2'
 '-x, -y, -z'
 'x-1/2, y, -z-1/2'
 '-x-1/2, y-1/2, z'
 'x, -y-1/2, z-1/2'
 
_cell_length_a    19.1004
_cell_length_b    12.0462
_cell_length_c    26.9627
_cell_angle_alpha  90.000
_cell_angle_beta   90.000
_cell_angle_gamma  90.000
 
_shelx_F_squared_multiplier     1.000
 
loop_
 _refln_index_h
 _refln_index_k
 _refln_index_l
 _refln_F_squared_calc
 _refln_F_squared_meas
 _refln_F_squared_sigma
 _refln_observed_status
   2   0   0    17473.05     9599.32    281.29 o
   4   0   0    32213.17    30614.74    491.75 o
   6   0   0     5210.65     4963.89    108.92 o
   8   0   0     8085.73     8408.30    173.55 o
  10   0   0    26712.14    25253.75    543.08 o
  12   0   0     2430.29     2356.95    116.43 o
  14   0   0     7736.39     7237.79    231.91 o
  16   0   0     1910.78     2005.91    132.48 o
  18   0   0     2408.08     2171.67    161.37 o
  20   0   0       15.66        5.04    116.72 o
  22   0   0      986.14      804.17    140.36 o
   2   1   0   116951.55   129556.59   1419.64 o
   4   1   0    10019.78    10644.99    132.44 o
   6   1   0      331.19      408.55     21.89 o
   8   1   0    34689.56    34897.67    410.13 o
  10   1   0      244.83      248.24     35.96 o
  12   1   0      872.37      678.19     51.06 o
  14   1   0      114.26       79.93     40.72 o
  16   1   0     2393.81     2411.11    186.78 o
  18   1   0     2650.64     2525.31    112.45 o
  20   1   0       41.27       93.78     72.25 o
  22   1   0      474.26      331.93    100.64 o
   0   2   0       16.73      -15.86     28.10 o
   2   2   0     5073.79     4510.11    256.43 o
   4   2   0    10073.31    10094.89    129.56 o
   6   2   0     3808.45     3714.66     65.94 o
   8   2   0      169.70      212.17     22.37 o
  10   2   0     2269.86     2277.30     74.41 o
  12   2   0      275.84      331.88     42.13 o
  14   2   0        4.38      140.31     56.30 o
  16   2   0     2560.85     2307.15    101.34 o
  18   2   0      724.64      717.45    110.25 o
  20   2   0      273.86      227.65     62.77 o
  22   2   0        1.63       49.26     62.93 o
   2   3   0     8648.44     8909.00    253.32 o
   4   3   0     5820.79     6004.34    109.44 o
   6   3   0     9624.39     9042.38    166.51 o
   8   3   0     9470.27     9530.38    152.60 o
  10   3   0      617.92      707.88     50.12 o
  12   3   0     4963.43     4435.09    119.02 o
  14   3   0     1549.74     1320.18     75.18 o
  16   3   0     5271.34     5350.56    151.55 o
  18   3   0       40.50      -23.55     57.91 o
  20   3   0      933.78     1065.99    120.88 o
   0   4   0   116186.83   117034.28   3077.45 o
   2   4   0     3735.45     4101.59    121.48 o
   4   4   0     3786.98     3447.40    116.58 o
   6   4   0     1042.26      911.93     44.96 o
   8   4   0     2423.12     1980.96     82.00 o
  10   4   0     2314.10     2131.65    137.46 o
  12   4   0      490.46      552.79     65.37 o
  14   4   0    17212.44    16343.69    296.53 o
  16   4   0      230.29      165.03     55.29 o
  18   4   0      723.11      629.99     79.75 o
  20   4   0     1213.62     1280.91     95.10 o
   2   5   0    14821.98    14355.21    322.15 o
   4   5   0     2002.92     1983.35    105.21 o
   6   5   0     5925.03     5979.60    211.69 o
   8   5   0     1068.32     1476.70     77.24 o
  10   5   0     5403.88     5189.20    203.81 o
  12   5   0    10585.95    10443.84    241.61 o
  14   5   0      170.43      233.79     54.16 o
  16   5   0     1983.65     1896.04     97.65 o
  18   5   0       37.29       36.69     50.81 o
  20   5   0       57.27      153.09     61.32 o
   0   6   0       16.01      141.06     67.05 o
   2   6   0     4292.74     4203.56    382.70 o
   4   6   0     5013.49     5144.15    165.15 o
   6   6   0       26.44       34.44     43.54 o
   8   6   0     2952.07     3017.59    111.53 o
  10   6   0      217.39      200.80     50.74 o
  12   6   0       54.06       -5.34     72.94 o
  14   6   0      582.12      665.60     79.91 o
  16   6   0      328.89      210.89     71.87 o
  18   6   0        3.99       27.43     62.87 o
  20   6   0       53.24       81.70     74.12 o
   2   7   0      221.51      255.25     54.79 o
   4   7   0     1949.30     2127.23    111.52 o
   6   7   0     5507.43     5463.08    154.34 o
   8   7   0        6.18       52.45     42.53 o
  10   7   0     1030.95      996.33     80.66 o
  12   7   0     3570.61     3885.86    214.60 o
  14   7   0      635.34      657.86     84.94 o
  16   7   0     1183.14     1209.00    104.19 o
  18   7   0      293.22      194.65     73.91 o
   0   8   0      642.81      748.98    106.84 o
   2   8   0       43.23       90.95     50.50 o
   4   8   0     2192.75     2163.68    119.87 o
   6   8   0      110.38      171.35     48.16 o
   8   8   0     1463.39     1353.47     86.87 o
  10   8   0      652.08      653.62     74.52 o
  12   8   0     2202.36     2106.47    118.94 o
  14   8   0     4003.25     4444.49    174.59 o
  16   8   0        0.24      -25.78     63.22 o
  18   8   0       56.78      -12.01     71.80 o
   2   9   0      130.39       96.22     61.57 o
   4   9   0     1228.20     1208.09    101.55 o
   6   9   0     1309.17     1357.48     87.75 o
   8   9   0      160.65       95.21     52.93 o
  10   9   0      915.45      875.57     85.42 o
  12   9   0     2734.14     2700.44    139.49 o
  14   9   0      194.12      234.11     74.82 o
  16   9   0      963.45     1173.75    111.70 o
   0  10   0     2241.81     2295.91    191.98 o
   2  10   0      448.73      437.17     51.33 o
   4  10   0     3330.13     3170.64    159.33 o
   6  10   0      169.73      165.00     76.07 o
   8  10   0      601.81      596.87     95.30 o
  10  10   0       93.05      107.97     67.56 o
  12  10   0       55.31      -11.65     62.40 o
  14  10   0      680.87      686.55    106.08 o
   2  11   0      600.45      861.58    109.04 o
   4  11   0        1.60      -12.13     70.22 o
   6  11   0      349.94      438.62     75.84 o
   8  11   0      149.98      133.63     84.75 o
  10  11   0      225.22      103.23     65.78 o
  12  11   0      583.69      793.38     97.62 o
  14  11   0      278.53      291.76    108.49 o
   0  12   0     4167.84     5230.35    320.24 o
   2  12   0       20.47      -35.42    135.08 o
   4  12   0     1670.72     2017.18    266.54 o
   6  12   0     1893.79     2118.00    145.88 o
   8  12   0      732.81      897.65    120.68 o
  10  12   0     1665.81     2139.54    136.34 o
   2  13   0     2092.14     2491.24    254.85 o
   4  13   0      465.75      440.44    107.26 o
   6  13   0      395.59      277.27     81.15 o
   8  13   0      363.65      515.99    139.39 o
   0  14   0       22.09       56.76    116.58 o
   2  14   0        0.24      -51.43     77.51 o
   1   1   1    51214.96    35700.56    847.46 o
   2   1   1    57309.29    60438.47    542.56 o
   3   1   1     6181.91     6922.06     62.52 o
   4   1   1    45018.61    46624.10    369.11 o
   5   1   1    12783.64    13537.11    118.25 o
   6   1   1      342.72      411.23     15.45 o
   7   1   1    14040.88    14300.54    129.59 o
   8   1   1    11681.72    11902.61    113.74 o
   9   1   1       11.36       19.14     14.15 o
  10   1   1      175.02      123.89     17.89 o
  11   1   1     1117.52      999.79     38.08 o
  12   1   1     2338.67     2276.64     57.94 o
  13   1   1     1681.06     1567.06     52.06 o
  14   1   1       54.60      -11.17     27.13 o
  15   1   1     3717.97     3600.45     83.83 o
  16   1   1     3338.46     3312.43     82.71 o
  17   1   1     1712.61     1674.57     71.30 o
  18   1   1     1419.48     1460.91     64.73 o
  19   1   1       29.46       68.29     38.17 o
  20   1   1        3.99       12.44     36.91 o
  21   1   1      374.72      434.51     51.15 o
  22   1   1      313.72      347.86     51.83 o
   0   2   1    65237.11    70368.37   1075.27 o
   1   2   1   118310.03   125458.01   1352.99 o
   2   2   1     2806.75     3105.03     52.45 o
   3   2   1      146.25      184.39     11.55 o
   4   2   1      434.19      410.18     14.42 o
   5   2   1     1338.64     1381.67     29.40 o
   6   2   1     8482.48     8486.13     83.57 o
   7   2   1    18905.08    19106.99    167.91 o
   8   2   1        9.57        8.72     13.90 o
   9   2   1    11147.42    10622.18    117.90 o
  10   2   1      941.39      779.59     31.60 o
  11   2   1     3274.00     3279.41     66.27 o
  12   2   1        2.06      -20.86     20.86 o
  13   2   1     9382.29     8970.70    130.62 o
  14   2   1     5233.17     5030.70     95.22 o
  15   2   1     2715.07     2578.06     71.84 o
  16   2   1       71.88       31.58     34.12 o
  17   2   1      741.49      874.64     53.01 o
  18   2   1     1628.20     1572.80     66.61 o
  19   2   1     1525.66     1607.61     69.63 o
  20   2   1      824.28      944.71     60.42 o
  21   2   1        8.33        2.79     40.72 o
  22   2   1      590.77      682.43     60.29 o
   1   3   1    43212.36    44842.08    540.61 o
   2   3   1       54.70       26.32      9.27 o
   3   3   1     4193.05     4268.99     67.52 o
   4   3   1     5578.32     5451.56     71.81 o
   5   3   1     1119.99     1074.63     29.11 o
   6   3   1     7206.88     6766.62     75.96 o
   7   3   1     1256.92     1141.68     34.52 o
   8   3   1      216.50      331.04     22.19 o
   9   3   1     3294.96     3342.58     56.07 o
  10   3   1     1275.09     1142.06     46.50 o
  11   3   1      654.30      507.99     33.51 o
  12   3   1     4721.92     4690.72     86.90 o
  13   3   1     1609.67     1560.12     53.60 o
  14   3   1      388.66      334.36     36.69 o
  15   3   1      838.09      875.26     59.37 o
  16   3   1     1878.09     1979.31     67.90 o
  17   3   1     3813.59     3825.92     92.98 o
  18   3   1      359.70      347.70     45.00 o
  19   3   1       32.28       50.31     38.58 o
  20   3   1      759.10      761.29     57.74 o
  21   3   1     1829.42     2188.71     84.18 o
   0   4   1    10191.67    10449.03    186.12 o
   1   4   1     2738.91     2706.08     53.31 o
   2   4   1    10865.68    11295.85    180.04 o
   3   4   1     6949.03     7171.15    114.54 o
   4   4   1    13754.29    14128.16    167.86 o
   5   4   1     1222.09     1176.17     40.09 o
   6   4   1     3624.55     3435.01     64.65 o
   7   4   1     4342.94     4854.94     76.62 o
   8   4   1     2278.62     2367.07     58.01 o
   9   4   1      317.66      358.90     29.04 o
  10   4   1      327.37      319.53     29.41 o
  11   4   1     7405.15     7477.61    113.91 o
  12   4   1     3970.45     4017.07     81.65 o
  13   4   1      421.79      441.12     44.92 o
  14   4   1       81.01      242.35     43.41 o
  15   4   1       48.80       26.87     33.29 o
  16   4   1       49.40      -18.94     33.09 o
  17   4   1        0.71      -31.62     31.62 o
  18   4   1        0.16      -34.13     34.13 o
  19   4   1       29.70       67.77     38.26 o
  20   4   1       11.49       62.30     40.54 o
  21   4   1        5.59      -39.60     39.60 o
   1   5   1      324.45      257.93     30.39 o
   2   5   1    12906.84    12907.58    236.32 o
   3   5   1     1547.17     1163.59     44.93 o
   4   5   1    11201.65    10984.29    167.44 o
   5   5   1       83.10       60.20     26.19 o
   6   5   1      667.21      563.15     31.52 o
   7   5   1     1205.82      918.67     42.70 o
   8   5   1     3807.49     3571.96     83.02 o
   9   5   1     8555.68     8175.53    137.59 o
  10   5   1     4894.76     5020.85    104.90 o
  11   5   1      158.19      116.38     31.09 o
  12   5   1     2494.15     2429.06    106.96 o
  13   5   1     5475.22     5277.20    108.16 o
  14   5   1      205.92      140.69     38.83 o
  15   5   1      197.79      158.33     38.01 o
  16   5   1      219.06      203.18     40.38 o
  17   5   1       25.39      -20.82     35.89 o
  18   5   1        4.37      -35.00     35.00 o
  19   5   1       28.79      -35.23     36.71 o
  20   5   1       80.69       90.68     46.90 o
   0   6   1    21049.98    19641.91    364.76 o
   1   6   1    30143.78    29077.80    425.05 o
   2   6   1      504.26      416.71     54.23 o
   3   6   1     1970.77     1773.29     74.57 o
   4   6   1     3408.34     3094.50     87.54 o
   5   6   1     9644.42     9107.18    154.10 o
   6   6   1     2485.90     2135.83     77.39 o
   7   6   1      490.08      469.76     37.94 o
   8   6   1     1465.80     1443.64     63.30 o
   9   6   1     1206.59     1015.23     51.61 o
  10   6   1     3273.54     3190.90     85.11 o
  11   6   1     3601.66     3387.42     90.58 o
  12   6   1      407.61      332.10     54.62 o
  13   6   1     6567.33     6417.58    144.06 o
  14   6   1     3796.16     3981.02    109.39 o
  15   6   1     2729.79     2638.44     93.68 o
  16   6   1      528.14      426.82     55.83 o
  17   6   1      101.78       66.99     46.80 o
  18   6   1        5.26      -41.86     41.86 o
  19   6   1       28.71       73.11     48.99 o
  20   6   1       87.78       59.37     51.05 o
   1   7   1     2897.06     2774.98    101.81 o
   2   7   1      465.43      343.62     41.66 o
   3   7   1     6780.37     6224.98    144.89 o
   4   7   1     2281.30     2413.20     82.83 o
   5   7   1      210.02      168.59     33.97 o
   6   7   1     1743.89     1890.98     97.26 o
   7   7   1     3515.97     3391.70    116.26 o
   8   7   1     1601.43     1424.50     59.72 o
   9   7   1       38.64       10.02     29.06 o
  10   7   1      174.28      169.89     37.02 o
  11   7   1     1378.75     1320.51     64.17 o
  12   7   1     1846.78     1870.84     94.36 o
  13   7   1     2113.18     2210.67     84.55 o
  14   7   1       39.54        2.26     42.02 o
  15   7   1      623.10      503.39     67.25 o
  16   7   1      158.00       99.54     47.51 o
  17   7   1      179.08      143.07     49.22 o
  18   7   1       96.48       57.54     46.87 o
  19   7   1      118.34      160.81     54.14 o
   0   8   1      105.23      102.77     27.75 o
   1   8   1      438.20      400.94     34.75 o
   2   8   1      139.59      161.50     33.99 o
   3   8   1     1892.62     1866.25     78.83 o
   4   8   1      148.09       85.61     53.53 o
   5   8   1      648.34      612.39     58.03 o
   6   8   1     2013.27     2035.36     75.87 o
   7   8   1      223.44      207.79     44.42 o
   8   8   1      208.25      212.32     39.71 o
   9   8   1      135.18       79.01     35.65 o
  10   8   1      276.50      282.87     50.94 o
  11   8   1      946.04      947.64     61.05 o
  12   8   1       72.50       90.93     43.16 o
  13   8   1       60.60      198.68     49.67 o
  14   8   1        3.44      177.46     51.43 o
  15   8   1      489.36      537.81     59.82 o
  16   8   1       11.78       -6.27     44.65 o
  17   8   1      245.67      163.99     52.20 o
  18   8   1       36.20      -16.42     48.70 o
   1   9   1      124.95      157.62     24.00 o
   2   9   1       45.97       67.38     30.22 o
   3   9   1      131.29       89.23     39.60 o
   4   9   1       78.15       63.49     40.15 o
   5   9   1       16.63       12.18     42.99 o
   6   9   1      847.42      893.70     59.84 o
   7   9   1     1039.77     1072.42     71.57 o
   8   9   1      322.42      306.22     44.57 o
   9   9   1      110.09       98.24     40.07 o
  10   9   1       21.57       60.61     40.21 o
  11   9   1     1611.28     1741.11     79.86 o
  12   9   1      875.38      906.12     67.56 o
  13   9   1       19.40       53.16     46.84 o
  14   9   1      457.87      530.35     60.44 o
  15   9   1       68.48       75.63     49.01 o
  16   9   1        1.87       32.60     51.18 o
  17   9   1       79.47      135.39     55.30 o
   0  10   1      885.48     1048.06    103.09 o
   1  10   1      389.16      393.46     56.40 o
   2  10   1       47.74       56.95     27.96 o
   3  10   1     1234.58     1132.57     61.26 o
   4  10   1      182.20      254.64     45.21 o
   5  10   1     1050.47     1080.96     77.54 o
   6  10   1      318.18      318.27     51.80 o
   7  10   1       15.47       32.86     41.49 o
   8  10   1       43.88       78.53     51.25 o
   9  10   1      652.66      776.26     94.17 o
  10  10   1      695.44      685.45     62.37 o
  11  10   1      271.84      247.89     52.94 o
  12  10   1      100.59       19.21     52.20 o
  13  10   1     1039.58     1092.39     75.99 o
  14  10   1      495.24      637.14     66.52 o
  15  10   1      838.58      862.81     75.04 o
   1  11   1      908.21      942.99     77.05 o
   2  11   1      463.33      461.43     64.65 o
   3  11   1     1256.95     1175.41     84.18 o
   4  11   1      244.95      315.72     63.40 o
   5  11   1      220.77      158.08     48.96 o
   6  11   1      420.48      374.79     57.17 o
   7  11   1      261.46      255.45     50.29 o
   8  11   1      341.54      371.32     65.62 o
   9  11   1       23.38      -41.15     41.15 o
  10  11   1      188.22      143.93     49.36 o
  11  11   1      707.57      865.90     97.00 o
  12  11   1      317.64      415.96     60.04 o
  13  11   1      678.00      752.95     71.35 o
  14  11   1      115.99       97.69     54.12 o
   0  12   1      769.00     1274.61    128.48 o
   1  12   1      102.12      294.67     64.89 o
   2  12   1      179.49      216.21     63.68 o
   3  12   1       27.56       45.21     58.01 o
   4  12   1      122.02      130.75     76.55 o
   5  12   1      529.01      600.82     67.43 o
   6  12   1      646.26      663.81     62.31 o
   7  12   1      190.40      102.88     49.51 o
   8  12   1      240.90      190.92     64.75 o
   9  12   1      114.90      181.41     52.40 o
  10  12   1      216.36      176.04     57.35 o
  11  12   1      210.76      243.12     57.03 o
   1  13   1       20.95       67.85     58.43 o
   2  13   1        4.37      122.89     61.09 o
   3  13   1        5.66      107.53     79.27 o
   4  13   1       70.10      117.88     62.53 o
   5  13   1      271.24      264.07     60.49 o
   6  13   1       57.63       33.94     48.77 o
   7  13   1      430.19      560.76     70.00 o
   8  13   1       14.93       15.67     60.11 o
   0  14   1       68.05      164.66     93.14 o
   1  14   1       94.43      171.69     66.27 o
   2  14   1       37.48      -34.46     55.65 o
   3  14   1      153.06      125.05     85.87 o
   2   0   2    11185.25    11091.13    243.63 o
   3   0   2     9278.20    10537.62    129.36 o
   4   0   2    64152.73    67115.00    742.91 o
   5   0   2    61730.24    62529.21    696.90 o
   6   0   2     3820.85     4198.33     68.44 o
   7   0   2     7088.03     7009.67    103.30 o
   8   0   2     4374.02     4563.07     87.50 o
   9   0   2    14534.45    14268.18    208.31 o
  10   0   2       86.17      198.75     26.87 o
  11   0   2    16382.89    15930.07    237.56 o
  12   0   2     7048.41     7742.44    161.10 o
  13   0   2     4693.84     4521.85    134.97 o
  14   0   2     5311.28     5376.28    137.54 o
  15   0   2    15211.53    15152.31    278.99 o
  16   0   2      287.97      453.37     59.70 o
  17   0   2      412.40      302.91     58.45 o
  18   0   2        2.20        9.96     49.07 o
  19   0   2     1303.78     1206.45     86.73 o
  20   0   2       36.98       35.36     55.79 o
  21   0   2       67.39       44.61     58.62 o
  22   0   2      172.98      106.63     64.09 o
   1   1   2    20459.74    22063.50    369.54 o
   2   1   2     1354.98     1903.05     36.23 o
   3   1   2    46847.81    50450.71    413.52 o
   4   1   2    16811.79    17518.91    146.10 o
   5   1   2    12123.54    12619.13    111.14 o
   6   1   2      138.72      139.77     13.38 o
   7   1   2    41042.98    41878.13    340.55 o
   8   1   2      343.05      348.33     21.27 o
   9   1   2     1778.62     1725.64     38.74 o
  10   1   2     6455.93     7026.63     88.68 o
  11   1   2     1450.57     1316.44     38.57 o
  12   1   2      336.75      359.13     37.33 o
  13   1   2     6102.38     5950.84     99.91 o
  14   1   2        0.01       10.40     27.25 o
  15   1   2      568.20      552.84     42.98 o
  16   1   2      227.67      256.99     60.93 o
  17   1   2      152.95      119.04     36.59 o
  18   1   2     1643.28     1559.09     80.14 o
  19   1   2       31.86       27.52     36.97 o
  20   1   2       18.32       82.45     40.62 o
  21   1   2      721.19      640.49     56.22 o
  22   1   2       42.82      -12.85     42.74 o
   0   2   2   265044.41   275579.63   4147.15 o
   1   2   2     4583.46     5119.66     53.75 o
   2   2   2     1763.76     1883.93     64.63 o
   3   2   2    12165.94    13255.60    139.06 o
   4   2   2     2470.84     2722.38     43.16 o
   5   2   2    20870.73    21875.77    191.94 o
   6   2   2      135.37      118.25     12.72 o
   7   2   2     2434.75     2518.15     45.28 o
   8   2   2     2301.92     2469.35     53.95 o
   9   2   2        7.50       28.13     16.62 o
  10   2   2        0.08      -12.48     14.86 o
  11   2   2      620.88      559.60     30.14 o
  12   2   2      941.09      957.95     52.83 o
  13   2   2      772.29      830.40     42.31 o
  14   2   2      551.80      633.64     41.80 o
  15   2   2     1059.89      979.12     50.30 o
  16   2   2     1057.72     1064.68     61.33 o
  17   2   2     1148.54     1255.34     59.06 o
  18   2   2      325.80      372.20     45.96 o
  19   2   2        1.54       97.03     40.43 o
  20   2   2        0.07       18.25     39.77 o
  21   2   2      113.63       82.85     42.67 o
  22   2   2       21.42       79.38     46.31 o
   1   3   2    13366.35    14318.98    167.94 o
   2   3   2    11711.69    12579.28    152.76 o
   3   3   2     6100.26     6177.15     97.75 o
   4   3   2        0.99      -11.64     11.64 o
   5   3   2     2372.90     2311.65     46.63 o
   6   3   2      618.31      522.17     23.90 o
   7   3   2     6719.99     6114.72     80.36 o
   8   3   2     3068.61     3480.08     58.55 o
   9   3   2      986.55     1137.55     35.55 o
  10   3   2     4980.61     4863.57     77.22 o
  11   3   2     5326.77     4865.76     80.73 o
  12   3   2     3200.79     3322.90     72.34 o
  13   3   2      167.21      126.68     29.47 o
  14   3   2      253.17      264.37     35.10 o
  15   3   2     7063.33     6931.41    119.53 o
  16   3   2       62.01      151.94     37.24 o
  17   3   2     1288.42     1422.45     62.23 o
  18   3   2      175.61      188.80     41.03 o
  19   3   2      209.94      178.39     41.32 o
  20   3   2      208.29      220.70     46.15 o
  21   3   2     2321.24     2518.03     88.42 o
   0   4   2     4035.36     3813.26    113.28 o
   1   4   2    27774.90    27154.16    309.34 o
   2   4   2     7763.71     7780.06    173.47 o
   3   4   2      875.22      988.61     33.87 o
   4   4   2      684.40      657.37     26.72 o
   5   4   2     1475.06     1335.27     46.36 o
   6   4   2     2987.13     3096.20     56.98 o
   7   4   2      809.71      897.50     42.20 o
   8   4   2      373.36      393.85     26.65 o
   9   4   2     4729.34     4229.04     91.65 o
  10   4   2      722.57      705.25     39.12 o
  11   4   2     2559.92     2483.68     86.51 o
  12   4   2       62.34       79.80     27.43 o
  13   4   2     8310.06     8048.61    125.23 o
  14   4   2     1637.13     1672.80     59.47 o
  15   4   2     4707.53     4626.52     97.32 o
  16   4   2      301.39      245.47     45.99 o
  17   4   2      101.74       64.28     37.14 o
  18   4   2        4.85      -24.76     34.82 o
  19   4   2     1094.64     1097.22     61.43 o
  20   4   2        5.16       44.28     40.00 o
  21   4   2        0.03       25.25     43.65 o
   1   5   2     6684.27     6059.94    158.20 o
   2   5   2    18601.63    19614.25    296.06 o
   3   5   2     2705.35     2657.31    146.73 o
   4   5   2     1362.96     1467.32     51.31 o
   5   5   2        8.79       20.35     14.32 o
   6   5   2       92.12      107.63     21.73 o
   7   5   2    10310.70    10097.72    140.53 o
   8   5   2     2525.53     2503.17     64.17 o
   9   5   2      355.61      436.99     38.88 o
  10   5   2       73.54       74.08     28.30 o
  11   5   2     4281.77     4208.75     93.95 o
  12   5   2       45.68       63.36     31.36 o
  13   5   2     2240.96     2363.28     98.43 o
  14   5   2       46.47       -4.58     34.13 o
  15   5   2     1855.56     1772.69     70.91 o
  16   5   2      508.32      414.93     49.08 o
  17   5   2      314.34      294.59     47.39 o
  18   5   2       71.26        2.37     39.74 o
  19   5   2       12.71       -5.34     41.37 o
  20   5   2       53.55      -15.72     43.96 o
   0   6   2    24052.81    24976.45    418.01 o
   1   6   2      218.40      246.08     36.81 o
   2   6   2        8.11      -27.99     27.99 o
   3   6   2     1162.43     1091.19     46.75 o
   4   6   2       94.17      160.86     34.49 o
   5   6   2     5597.94     5906.02    105.12 o
   6   6   2     1229.86     1319.59     87.91 o
   7   6   2        2.25      -18.73     18.73 o
   8   6   2      628.04      718.50     47.63 o
   9   6   2      696.40      624.54     44.05 o
  10   6   2      134.88      119.79     33.58 o
  11   6   2        0.49      -10.68     30.64 o
  12   6   2        3.39      -23.20     32.73 o
  13   6   2       39.88      108.26     48.88 o
  14   6   2      170.36      338.39     45.84 o
  15   6   2      224.75      297.77     44.84 o
  16   6   2      144.14       86.88     43.06 o
  17   6   2      165.77       80.74     42.67 o
  18   6   2      210.08      132.53     46.34 o
  19   6   2       42.53      -45.00     45.00 o
  20   6   2       81.01       45.63     48.14 o
   1   7   2      970.95      964.75     44.73 o
   2   7   2       10.89      -17.48     45.37 o
   3   7   2      161.24      221.96     38.54 o
   4   7   2        7.41        9.82     41.74 o
   5   7   2     3001.29     2944.97     82.30 o
   6   7   2     1353.77     1340.98     69.88 o
   7   7   2      652.56      639.20     48.70 o
   8   7   2      120.30       80.53     27.48 o
   9   7   2       23.11       20.26     29.75 o
  10   7   2        3.83       -8.38     30.27 o
  11   7   2     2908.56     2960.68     89.77 o
  12   7   2      229.38      341.36     47.55 o
  13   7   2       70.84       74.09     42.00 o
  14   7   2        3.27        7.76     51.79 o
  15   7   2     3399.83     3638.74    111.19 o
  16   7   2        0.70      -18.38     44.36 o
  17   7   2      115.53       72.41     48.52 o
  18   7   2        4.26      -26.55     45.31 o
  19   7   2      723.24      775.38     71.86 o
   0   8   2      180.97      228.64     74.35 o
   1   8   2      552.15      462.54     35.91 o
   2   8   2     2278.03     2234.30     69.30 o
   3   8   2      443.44      452.26     48.98 o
   4   8   2      408.15      453.20     49.01 o
   5   8   2     1397.50     1419.77     91.45 o
   6   8   2     2033.48     2109.35     76.83 o
   7   8   2      589.99      476.56     51.93 o
   8   8   2      528.87      540.85     45.90 o
   9   8   2     1426.30     1437.48     65.29 o
  10   8   2      208.34      168.57     41.11 o
  11   8   2        1.45      -35.12     35.12 o
  12   8   2       95.69      105.55     53.34 o
  13   8   2     6313.03     6395.28    144.17 o
  14   8   2      647.86      663.71     62.96 o
  15   8   2      635.09      596.92     62.82 o
  16   8   2        4.14      -44.48     44.48 o
  17   8   2      273.80      210.04     53.62 o
  18   8   2       15.19        1.01     50.57 o
   1   9   2      311.42      245.22     31.85 o
   2   9   2      327.32      344.07     37.44 o
   3   9   2       23.72       20.12     31.22 o
   4   9   2      448.67      482.09     54.41 o
   5   9   2        8.74      -26.38     32.76 o
   6   9   2      124.92       99.17     38.67 o
   7   9   2      764.78      809.27     65.56 o
   8   9   2      302.73      304.15     45.05 o
   9   9   2      388.65      446.46     50.01 o
  10   9   2        0.17      -30.92     37.08 o
  11   9   2     2915.26     3196.56    136.91 o
  12   9   2      431.15      294.21     54.86 o
  13   9   2     1504.89     1518.48     80.57 o
  14   9   2       26.27       17.53     46.23 o
  15   9   2      888.86      924.46     72.43 o
  16   9   2      150.42      146.20     54.66 o
  17   9   2      512.97      532.29     68.52 o
   0  10   2     1435.75     1246.43    107.79 o
   1  10   2      381.17      342.45     37.62 o
   2  10   2      130.42      156.31     41.50 o
   3  10   2       28.12       66.17     35.13 o
   4  10   2        2.18      -18.87     35.41 o
   5  10   2      289.35      238.88     41.81 o
   6  10   2     1008.97     1025.85     67.38 o
   7  10   2      645.34      734.58     61.33 o
   8  10   2      472.73      368.78     61.69 o
   9  10   2       92.93        3.88     44.33 o
  10  10   2       22.96      -30.49     43.90 o
  11  10   2      123.22       10.54     45.30 o
  12  10   2      121.29      141.32     49.14 o
  13  10   2      158.83      243.80     54.15 o
  14  10   2       68.69      176.34     53.18 o
  15  10   2        7.80       62.46     51.08 o
   1  11   2      328.56      331.78     60.37 o
   2  11   2      273.66      293.77     57.96 o
   3  11   2      639.12      641.35     70.14 o
   4  11   2     1091.37      911.04     88.19 o
   5  11   2        1.74      -37.30     37.30 o
   6  11   2        0.28      -24.70     40.53 o
   7  11   2      494.53      637.86     64.07 o
   8  11   2       66.85      113.39     57.13 o
   9  11   2      704.75      754.55     94.38 o
  10  11   2        0.70      -13.27     44.77 o
  11  11   2      212.49      194.96     92.84 o
  12  11   2       10.52       62.30     50.31 o
  13  11   2      201.60      286.80     58.23 o
  14  11   2      173.85      124.60     65.74 o
   0  12   2      131.20      380.16     96.93 o
   1  12   2     1589.19     1915.10    104.17 o
   2  12   2       13.76      -54.44     54.44 o
   3  12   2       46.29        5.64     56.02 o
   4  12   2      602.61      474.03     73.25 o
   5  12   2     1726.85     2101.66     97.12 o
   6  12   2        0.53       50.83     67.68 o
   7  12   2      202.52      173.91     56.42 o
   8  12   2       33.06       65.50     58.60 o
   9  12   2     1707.81     1875.23     90.14 o
  10  12   2       86.06      133.51     52.96 o
  11  12   2      609.95      706.21     84.92 o
   1  13   2      759.82      802.61    143.87 o
   2  13   2      136.63       82.96     72.57 o
   3  13   2     1048.66     1018.77     91.44 o
   4  13   2      119.25       57.67     52.60 o
   5  13   2       63.92       22.68     62.42 o
   6  13   2        3.11      -51.07     51.07 o
   7  13   2     1088.40     1090.56    107.25 o
   8  13   2        0.83       -6.72     61.56 o
   0  14   2      159.88      232.31     96.17 o
   1  14   2       60.89       -1.54     58.50 o
   2  14   2       23.75      -35.93     57.86 o
   1   1   3     2669.27     3176.85     43.03 o
   2   1   3    51573.12    53464.29    478.55 o
   3   1   3     1063.67     1100.89     21.34 o
   4   1   3     9890.79    10194.48    103.53 o
   5   1   3       23.12       50.64      8.98 o
   6   1   3    21853.59    23326.46    195.70 o
   7   1   3     2686.82     2841.35     53.21 o
   8   1   3     3185.30     3044.31     48.83 o
   9   1   3     3973.69     4505.35     64.01 o
  10   1   3     2145.37     2239.78     54.18 o
  11   1   3      246.71      345.88     25.30 o
  12   1   3     5523.30     5179.42     78.54 o
  13   1   3       84.73      127.80     22.18 o
  14   1   3     1495.90     1442.23     53.38 o
  15   1   3     4469.38     4582.24     93.62 o
  16   1   3     2159.17     2337.75     71.26 o
  17   1   3       33.26       -4.64     34.23 o
  18   1   3      464.27      418.87     45.86 o
  19   1   3        0.26       -2.66     36.94 o
  20   1   3     3538.64     3595.97    102.65 o
  21   1   3      131.36      163.26     45.68 o
  22   1   3       69.07       52.43     43.15 o
   0   2   3     4417.69     5214.83     97.02 o
   1   2   3        2.09       -4.13      4.71 o
   2   2   3     6334.66     6680.91     97.00 o
   3   2   3    10963.97    11394.94    113.86 o
   4   2   3    54247.43    57857.64    525.39 o
   5   2   3     9680.88     9961.97    101.53 o
   6   2   3     1620.98     1697.79     63.23 o
   7   2   3     9381.89     9998.20    112.68 o
   8   2   3     8437.28     7958.97     92.28 o
   9   2   3        9.50      -13.71     13.71 o
  10   2   3     3043.35     2630.51     53.45 o
  11   2   3    12855.86    13414.17    147.65 o
  12   2   3     5812.53     6005.30     86.82 o
  13   2   3      796.46      746.16     36.91 o
  14   2   3    15346.81    14846.82    191.25 o
  15   2   3      111.51      236.38     38.65 o
  16   2   3      437.36      336.77     41.36 o
  17   2   3     4681.06     4743.36    102.18 o
  18   2   3     1479.83     1696.04     69.61 o
  19   2   3      450.88      542.26     49.87 o
  20   2   3     1234.12     1346.41     68.46 o
  21   2   3       99.88      147.87     44.70 o
  22   2   3     1107.15     1032.74     67.36 o
   1   3   3      389.88      502.51     18.95 o
   2   3   3    34428.12    35379.09    342.82 o
   3   3   3     9341.17     9542.40    106.51 o
   4   3   3     1339.28     1621.28     33.48 o
   5   3   3        0.86      -12.50     12.50 o
   6   3   3      328.77      491.14     23.41 o
   7   3   3     1197.44     1287.80     36.84 o
   8   3   3    11392.96    11862.03    142.96 o
   9   3   3      105.32       26.18     17.07 o
  10   3   3     7182.16     7174.52     98.39 o
  11   3   3      463.42      486.30     30.41 o
  12   3   3     5226.43     5124.44     84.62 o
  13   3   3     1110.22     1089.39     46.77 o
  14   3   3      174.43      206.69     34.94 o
  15   3   3     1522.07     1691.59     61.02 o
  16   3   3     4775.93     5047.77    103.61 o
  17   3   3      662.99      631.26     48.37 o
  18   3   3      133.36      107.48     39.32 o
  19   3   3      226.28      279.73     45.89 o
  20   3   3     1778.75     1720.94     88.20 o
  21   3   3      611.51      714.74     60.47 o
   0   4   3     4410.98     4398.22     97.87 o
   1   4   3    37276.07    39112.91    436.26 o
   2   4   3     9418.10     9378.48    124.04 o
   3   4   3      241.24      245.08     21.32 o
   4   4   3      120.90      107.71     15.33 o
   5   4   3     1725.27     1834.72     42.26 o
   6   4   3        1.21      -15.22     15.22 o
   7   4   3      633.53      641.35     29.53 o
   8   4   3     1303.95     1438.26     42.85 o
   9   4   3     2441.13     2202.85     58.81 o
  10   4   3      605.90      608.82     38.34 o
  11   4   3     1166.17     1066.52     43.14 o
  12   4   3      204.64      174.83     32.01 o
  13   4   3     1747.55     1699.24     57.48 o
  14   4   3        0.25      142.61     32.86 o
  15   4   3       15.87      120.77     35.83 o
  16   4   3      183.84      123.88     36.90 o
  17   4   3       20.45       -1.98     34.12 o
  18   4   3      292.44      314.55     43.25 o
  19   4   3        7.47       26.16     44.96 o
  20   4   3       21.52       44.85     41.36 o
  21   4   3       56.98       96.02     44.90 o
   1   5   3    31174.41    31279.32    358.31 o
   2   5   3     5263.71     4937.76     74.64 o
   3   5   3    12143.57    12112.38    163.42 o
   4   5   3    12747.86    12786.73    172.47 o
   5   5   3      268.21      290.76     21.71 o
   6   5   3     1470.33     1516.35     50.80 o
   7   5   3     1785.43     1826.55     63.01 o
   8   5   3    12500.48    12354.38    155.49 o
   9   5   3     1051.91     1023.10     40.99 o
  10   5   3     3921.56     3916.76     77.37 o
  11   5   3       47.22       75.01     28.95 o
  12   5   3      973.96      903.68     48.71 o
  13   5   3       32.71       19.81     30.79 o
  14   5   3      188.66      108.17     36.61 o
  15   5   3       38.51      -35.88     35.88 o
  16   5   3       31.31       -9.21     37.36 o
  17   5   3      341.46      213.53     45.26 o
  18   5   3       46.63       -3.29     40.10 o
  19   5   3        0.49      -39.14     39.14 o
  20   5   3      196.29      188.36     48.88 o
   0   6   3    33688.56    31356.92    514.39 o
   1   6   3      448.33      412.53     43.89 o
   2   6   3     7427.93     7178.59     99.98 o
   3   6   3     4954.46     4793.43     97.93 o
   4   6   3    17135.44    16892.26    222.36 o
   5   6   3     5139.80     4903.47     93.88 o
   6   6   3     8436.63     8286.56    136.54 o
   7   6   3      985.65      975.53     37.14 o
   8   6   3     5720.35     5684.28    100.61 o
   9   6   3      191.33      123.80     36.60 o
  10   6   3     6603.66     6259.21    122.36 o
  11   6   3      252.97      248.80     38.87 o
  12   6   3       24.22      -28.57     28.57 o
  13   6   3        3.77       10.28     33.84 o
  14   6   3    11157.74    11016.34    176.75 o
  15   6   3       76.96       76.97     39.11 o
  16   6   3        7.00      -11.34     39.50 o
  17   6   3       60.97       20.65     42.04 o
  18   6   3      223.05      246.85     48.15 o
  19   6   3       76.90      -39.25     39.25 o
  20   6   3      418.77      461.04     58.39 o
   1   7   3     2624.50     2491.51     58.98 o
   2   7   3    12829.09    11923.53    185.39 o
   3   7   3      270.47      263.31     33.39 o
   4   7   3     6927.62     6726.35    116.63 o
   5   7   3        0.54      -23.36     23.36 o
   6   7   3     1112.09     1114.22     55.05 o
   7   7   3     3216.44     3121.97    101.50 o
   8   7   3     2513.32     2548.64     67.48 o
   9   7   3      138.47      145.11     25.49 o
  10   7   3      987.44      931.90     46.42 o
  11   7   3      470.26      561.10     62.33 o
  12   7   3     4176.93     4057.31    106.56 o
  13   7   3      532.76      590.28     57.15 o
  14   7   3      926.98      903.99     65.16 o
  15   7   3      218.68      204.86     49.97 o
  16   7   3      640.98      628.23     62.55 o
  17   7   3        9.07      -42.23     43.65 o
  18   7   3      292.10      279.35     57.01 o
  19   7   3       20.64       14.57     49.34 o
   0   8   3      293.34      297.85     37.88 o
   1   8   3       47.67       65.16     21.79 o
   2   8   3      115.78       87.72     31.16 o
   3   8   3      628.61      693.50     46.51 o
   4   8   3     1596.53     1407.10     62.95 o
   5   8   3     1562.24     1550.20     66.19 o
   6   8   3     1977.65     1926.89     95.59 o
   7   8   3      402.46      367.84     58.20 o
   8   8   3      244.75      296.05     40.69 o
   9   8   3      143.36      169.05     51.18 o
  10   8   3       46.75      -17.03     35.46 o
  11   8   3       69.16       30.87     38.78 o
  12   8   3      440.89      522.25     54.91 o
  13   8   3      372.92      517.27     58.14 o
  14   8   3       75.82      173.86     49.75 o
  15   8   3       17.13       -2.12     45.57 o
  16   8   3      205.18       93.29     67.70 o
  17   8   3       77.49      118.03     52.34 o
  18   8   3       12.81       26.48     50.90 o
   1   9   3      281.66      355.30     51.64 o
   2   9   3     1622.37     1542.49     61.79 o
   3   9   3       39.52       46.34     31.47 o
   4   9   3       56.77       10.68     40.39 o
   5   9   3      129.15       80.34     36.91 o
   6   9   3     1585.66     1383.89     80.10 o
   7   9   3      287.46      319.28     54.29 o
   8   9   3     3001.29     3056.79    101.61 o
   9   9   3       30.95      -34.39     34.39 o
  10   9   3      596.34      626.77     55.89 o
  11   9   3       54.96       68.98     44.75 o
  12   9   3      743.58      760.41     70.66 o
  13   9   3       50.95       38.11     45.66 o
  14   9   3       57.84       90.34     50.25 o
  15   9   3      317.94      358.40     61.76 o
  16   9   3      966.12      911.84     74.65 o
  17   9   3       65.41       96.50     52.60 o
   0  10   3     2734.51     2778.89    147.75 o
   1  10   3      278.80      338.67     39.84 o
   2  10   3      826.75      744.13     50.56 o
   3  10   3       82.82      107.44     35.70 o
   4  10   3      632.94      747.67     51.30 o
   5  10   3      199.86      161.87     47.72 o
   6  10   3      957.25      979.62     62.98 o
   7  10   3        6.05       10.94     47.29 o
   8  10   3      692.42      781.49     65.29 o
   9  10   3      428.25      461.64     55.58 o
  10  10   3     1594.06     1490.54     79.89 o
  11  10   3       12.23       16.36     43.65 o
  12  10   3       69.14       25.72     46.96 o
  13  10   3      291.52      410.67     59.49 o
  14  10   3     2590.11     2745.02    107.18 o
  15  10   3       58.50       61.52     53.53 o
   1  11   3      753.17      848.17     75.82 o
   2  11   3      375.04      436.27     66.48 o
   3  11   3      129.46       98.50     53.02 o
   4  11   3      696.52      816.14     54.67 o
   5  11   3      119.39      102.86     41.54 o
   6  11   3      383.24      305.49     49.23 o
   7  11   3     1352.97     1281.05     77.39 o
   8  11   3      675.09      635.09     73.59 o
   9  11   3       54.13      -41.97     41.97 o
  10  11   3       43.60      -29.91     43.80 o
  11  11   3       37.08       12.51     47.48 o
  12  11   3     1788.78     2104.18     95.84 o
  13  11   3       66.59      -17.01     48.56 o
   0  12   3     1290.66     1719.89    141.12 o
   1  12   3      781.51      993.57     84.73 o
   2  12   3      637.90      634.48     76.85 o
   3  12   3       12.04      -49.01     55.18 o
   4  12   3      532.47      619.12     67.59 o
   5  12   3      213.38      194.05     56.39 o
   6  12   3      721.03      750.95     72.50 o
   7  12   3       22.71       51.83     49.65 o
   8  12   3       70.82       54.06     58.02 o
   9  12   3      136.49      110.03     47.77 o
  10  12   3      202.39      252.99     52.73 o
  11  12   3      122.30        3.46     68.99 o
   1  13   3       44.89       -2.65     54.71 o
   2  13   3      289.01      356.86     71.04 o
   3  13   3      110.08      121.74     64.43 o
   4  13   3       23.35       49.43     62.86 o
   5  13   3       12.26      -48.70     48.70 o
   6  13   3      183.34      122.38     56.26 o
   7  13   3      108.02      131.91     56.03 o
   8  13   3       21.08      -15.52     75.60 o
   0  14   3      231.37       99.95     90.37 o
   1  14   3        0.72       20.22     59.87 o
   2  14   3        1.58      -56.94     73.93 o
   0   0   4    21807.05    23689.76    650.77 o
   1   0   4    13110.56    14275.49    200.80 o
   2   0   4     6871.80     7308.26    156.09 o
   3   0   4     2059.93     1785.65     41.68 o
   4   0   4    36625.86    39909.00    488.78 o
   5   0   4     5942.76     5340.80     84.03 o
   6   0   4    39875.18    39474.73    492.17 o
   7   0   4     2375.87     2438.84     56.86 o
   8   0   4     1994.37     1936.52     59.37 o
   9   0   4     8146.51     7785.25    129.66 o
  10   0   4    22294.40    21855.67    302.58 o
  11   0   4       19.32      101.17     27.39 o
  12   0   4     1933.72     1897.22     67.37 o
  13   0   4     7925.67     7735.04    196.63 o
  14   0   4     8154.45     7853.23    152.22 o
  15   0   4     8962.98     9028.09    195.04 o
  16   0   4     1896.74     1944.77     92.77 o
  17   0   4      783.40      918.08     73.50 o
  18   0   4        8.91      -45.06     45.06 o
  19   0   4     1085.10     1139.61     86.05 o
  20   0   4     1555.07     1322.28     95.11 o
  21   0   4      218.13      183.07     66.34 o
  22   0   4       58.87      -57.90     57.90 o
   1   1   4      560.13      449.79     18.54 o
   2   1   4    40850.42    45738.18    435.57 o
   3   1   4    12176.99    13857.22    132.60 o
   4   1   4      844.77      894.27     20.74 o
   5   1   4     7396.65     7842.82     85.82 o
   6   1   4      359.91      310.62     20.36 o
   7   1   4     5783.15     5780.86     69.36 o
   8   1   4    11776.91    10909.92    115.71 o
   9   1   4     2124.24     2284.38     45.72 o
  10   1   4     2797.53     3013.12     53.45 o
  11   1   4     4080.10     4032.08    100.09 o
  12   1   4     6757.29     6409.02     89.17 o
  13   1   4      166.20      127.23     22.91 o
  14   1   4     1018.26     1094.61     48.98 o
  15   1   4      183.06      135.89     34.95 o
  16   1   4      119.50       80.21     34.49 o
  17   1   4      296.66      179.62     38.39 o
  18   1   4      182.21      103.68     38.49 o
  19   1   4      473.28      435.18     48.30 o
  20   1   4      333.07      381.20     49.84 o
  21   1   4      689.68      739.26     60.01 o
  22   1   4      338.72      292.12     50.17 o
   0   2   4    36116.57    38954.83    431.31 o
   1   2   4     2919.97     3351.31     34.30 o
   2   2   4    10682.96    11057.17    123.98 o
   3   2   4     6980.45     6687.97     76.92 o
   4   2   4      850.35      937.11     41.40 o
   5   2   4      341.08      315.63     21.35 o
   6   2   4    26573.37    28393.81    287.91 o
   7   2   4     3464.51     3739.08     60.02 o
   8   2   4     4462.62     4821.02     68.64 o
   9   2   4     1074.75     1104.51     43.14 o
  10   2   4      494.04      435.61     29.08 o
  11   2   4       88.30      184.10     37.63 o
  12   2   4     2886.62     3019.78     59.08 o
  13   2   4      887.07      975.96     37.55 o
  14   2   4       89.68      126.44     34.68 o
  15   2   4     1058.07     1051.96     50.66 o
  16   2   4      682.44      710.65     48.49 o
  17   2   4       28.44       31.41     34.09 o
  18   2   4      573.25      596.70     49.37 o
  19   2   4     1244.61     1276.41     63.97 o
  20   2   4       88.58      104.76     43.07 o
  21   2   4       29.88       -8.48     42.02 o
  22   2   4        4.37       33.76     43.67 o
   1   3   4     6737.34     7067.89     80.70 o
   2   3   4    21722.88    22002.22    277.88 o
   3   3   4     8932.60     8871.61    128.41 o
   4   3   4     1288.94     1263.03     32.32 o
   5   3   4     3359.36     3366.59     53.22 o
   6   3   4     4245.22     4271.13     65.00 o
   7   3   4     6583.41     6492.67     89.35 o
   8   3   4      958.92     1090.63     35.27 o
   9   3   4        0.33      -16.95     16.95 o
  10   3   4      170.26      107.00     37.75 o
  11   3   4      341.28      347.21     27.05 o
  12   3   4      371.50      390.58     31.38 o
  13   3   4      318.87      291.90     29.50 o
  14   3   4     1639.99     1651.20     57.63 o
  15   3   4      492.17      408.18     43.97 o
  16   3   4     3873.41     3848.20     90.88 o
  17   3   4      204.14      202.80     39.57 o
  18   3   4        9.36       -8.29     35.60 o
  19   3   4        5.40      -36.92     36.92 o
  20   3   4     1305.34     1501.16     77.32 o
  21   3   4     1085.97     1367.94     74.24 o
   0   4   4    18762.32    17345.17    293.16 o
   1   4   4    18812.28    18848.88    207.40 o
   2   4   4     2758.84     2809.97     42.40 o
   3   4   4     6085.22     6539.45     87.39 o
   4   4   4     7167.57     7027.56     93.87 o
   5   4   4     2771.58     2655.19     51.39 o
   6   4   4     6679.67     6620.67     89.59 o
   7   4   4       31.83        3.93     16.83 o
   8   4   4     3911.12     3929.62     69.83 o
   9   4   4     1362.65     1173.99     41.50 o
  10   4   4     1082.32      894.46     39.30 o
  11   4   4      952.03      830.10     38.93 o
  12   4   4      230.06      239.51     29.50 o
  13   4   4      627.53      586.58     38.95 o
  14   4   4     7392.53     7372.40    131.67 o
  15   4   4     5234.77     5115.95    110.75 o
  16   4   4      223.79      145.37     40.78 o
  17   4   4      554.10      418.78     49.08 o
  18   4   4      715.10      856.97     60.38 o
  19   4   4      561.29      537.97     55.58 o
  20   4   4      546.82      659.11     60.92 o
  21   4   4        3.34       11.64     44.63 o
   1   5   4     4163.12     4280.20    124.64 o
   2   5   4    11933.41    11995.36    145.61 o
   3   5   4     6688.67     6438.83     93.25 o
   4   5   4      288.11      327.06     21.41 o
   5   5   4      309.66      269.28     21.82 o
   6   5   4     5426.17     5334.12    140.54 o
   7   5   4     5163.23     4988.23    102.98 o
   8   5   4     6069.90     6264.75     89.79 o
   9   5   4      227.55      261.79     27.49 o
  10   5   4      144.88      179.64     26.72 o
  11   5   4     1785.41     1693.19     53.94 o
  12   5   4     4158.42     4147.72     84.00 o
  13   5   4     1006.66     1011.46     53.75 o
  14   5   4      278.51      197.34     46.13 o
  15   5   4      961.50      907.14     56.83 o
  16   5   4      331.94      366.42     47.84 o
  17   5   4     1049.34     1003.34     63.07 o
  18   5   4        2.10      -40.20     40.35 o
  19   5   4      105.38       -5.71     58.39 o
  20   5   4      791.43      888.27     67.60 o
   0   6   4       26.68       80.81     57.41 o
   1   6   4     3771.25     3841.11    110.24 o
   2   6   4     1830.22     1945.17     47.27 o
   3   6   4     1698.56     1766.23     63.69 o
   4   6   4      187.75      215.94     27.84 o
   5   6   4      228.96      244.81     30.19 o
   6   6   4     2134.03     2034.49     84.94 o
   7   6   4       97.99       54.53     19.42 o
   8   6   4      386.08      345.12     28.43 o
   9   6   4      195.38      221.47     36.35 o
  10   6   4      262.21      243.43     27.60 o
  11   6   4       12.57      -27.96     27.96 o
  12   6   4      308.68      282.50     39.84 o
  13   6   4        1.99        3.79     33.45 o
  14   6   4      208.01      335.39     44.49 o
  15   6   4       95.88      110.96     40.58 o
  16   6   4       40.31      -46.68     46.68 o
  17   6   4      364.56      304.31     49.63 o
  18   6   4      157.84       73.92     44.30 o
  19   6   4      107.31      -21.08     43.67 o
  20   6   4       28.28       31.96     45.92 o
   1   7   4     1389.62     1439.27     50.48 o
   2   7   4     5490.11     5678.62     90.41 o
   3   7   4     2242.33     2182.54     68.09 o
   4   7   4      533.88      522.54     34.57 o
   5   7   4      509.43      584.46     38.65 o
   6   7   4     1429.09     1288.74     56.81 o
   7   7   4     4776.34     4674.88    114.31 o
   8   7   4        2.82       28.10     20.93 o
   9   7   4      140.20      164.55     24.27 o
  10   7   4     1029.17     1049.54     47.94 o
  11   7   4     1381.46     1462.17     57.74 o
  12   7   4      275.84      318.94     39.41 o
  13   7   4      398.81      387.24     43.76 o
  14   7   4     1603.57     1540.48     76.06 o
  15   7   4      624.67      615.57     61.22 o
  16   7   4      986.01      944.98     69.72 o
  17   7   4      131.08      115.80     50.12 o
  18   7   4        6.91      -15.86     46.52 o
  19   7   4      314.77      235.34     69.49 o
   0   8   4     9348.99     8912.58    190.03 o
   1   8   4     4476.05     4273.89     82.12 o
   2   8   4     1147.26     1004.32     37.98 o
   3   8   4      415.26      363.58     35.62 o
   4   8   4     1322.21     1247.42     48.39 o
   5   8   4      537.42      521.59     40.18 o
   6   8   4      122.83      106.37     31.91 o
   7   8   4      166.71      166.41     50.79 o
   8   8   4     4127.70     4144.28    111.09 o
   9   8   4     3160.27     3198.11     99.29 o
  10   8   4      547.53      544.51     54.42 o
  11   8   4      176.58      195.18     43.96 o
  12   8   4      805.51      721.03     58.60 o
  13   8   4     1099.19     1020.51     67.74 o
  14   8   4     4615.93     4730.44    125.65 o
  15   8   4      276.86      227.85     53.46 o
  16   8   4        2.58       65.22     48.00 o
  17   8   4       90.17       -3.71     48.19 o
  18   8   4      742.07      954.77     75.44 o
   1   9   4      659.79      674.74     39.88 o
   2   9   4      705.34      759.55     68.28 o
   3   9   4     1343.45     1330.67     66.81 o
   4   9   4     1712.59     1578.11     61.89 o
   5   9   4        1.88      -29.73     29.73 o
   6   9   4     1451.99     1539.86     64.63 o
   7   9   4        4.05       49.00     45.82 o
   8   9   4      438.88      504.86     50.29 o
   9   9   4      219.98      151.10     42.38 o
  10   9   4     2423.21     2550.04     90.97 o
  11   9   4      541.43      474.85     54.97 o
  12   9   4     1044.28     1027.25     85.90 o
  13   9   4     1282.56     1146.41     73.31 o
  14   9   4      119.66      179.26     52.00 o
  15   9   4      404.09      546.17     65.15 o
  16   9   4     1505.07     1643.78     88.81 o
  17   9   4      389.68      455.52     64.41 o
   0  10   4      518.91      586.17    113.65 o
   1  10   4       13.68       79.25     33.65 o
   2  10   4      196.53      214.02     40.65 o
   3  10   4      392.63      514.03     48.79 o
   4  10   4       13.88       33.75     33.96 o
   5  10   4       31.81      -14.04     36.66 o
   6  10   4      624.67      637.77     54.87 o
   7  10   4       89.04       36.80     42.49 o
   8  10   4      406.86      307.04     54.12 o
   9  10   4     1040.73     1062.71     67.24 o
  10  10   4       40.21      -16.53     43.88 o
  11  10   4       10.76       23.67     44.42 o
  12  10   4       23.17       15.41     44.00 o
  13  10   4       43.04       10.89     46.92 o
  14  10   4        0.39       95.61     50.19 o
  15  10   4       53.53      204.09     57.43 o
   1  11   4      177.16      233.72     57.41 o
   2  11   4      822.62      969.13     77.92 o
   3  11   4        5.78       46.64     51.88 o
   4  11   4       78.96      110.02     50.44 o
   5  11   4       16.46        8.11     36.30 o
   6  11   4       45.15       48.43     41.11 o
   7  11   4      223.43      183.39     53.23 o
   8  11   4      917.35      951.08     72.34 o
   9  11   4      209.77      149.57     45.22 o
  10  11   4       15.65      -21.46     42.29 o
  11  11   4        8.25       25.31     51.66 o
  12  11   4      354.29      447.24     58.92 o
  13  11   4       21.23       43.74     47.31 o
   0  12   4     3055.22     3471.49    189.06 o
   1  12   4      577.46      799.07     89.51 o
   2  12   4      638.48      625.08     78.83 o
   3  12   4        6.28      -46.99     46.99 o
   4  12   4     1626.90     1765.27     90.42 o
   5  12   4       83.12      117.26     54.06 o
   6  12   4      302.10      355.82     61.43 o
   7  12   4       48.52       36.40     57.22 o
   8  12   4       51.27       13.31     49.86 o
   9  12   4      405.47      539.74     56.39 o
  10  12   4      571.25      685.91     61.66 o
  11  12   4       47.43      -43.11     43.11 o
   1  13   4        0.61       43.31     59.67 o
   2  13   4      964.41     1079.47     91.45 o
   3  13   4      203.45      324.87     61.15 o
   4  13   4      313.56      316.18     60.04 o
   5  13   4       11.79      -48.07     48.75 o
   6  13   4      261.38      245.09     59.95 o
   7  13   4       77.36       74.05     63.35 o
   8  13   4      369.50      351.63     70.04 o
   0  14   4      251.16      238.89     96.78 o
   1  14   4       35.10       87.97     63.36 o
   1   1   5    12216.47    12784.35    150.21 o
   2   1   5    10975.53    11465.23    153.95 o
   3   1   5    26677.93    28285.44    274.97 o
   4   1   5     2450.56     2685.03     44.24 o
   5   1   5     2395.25     2446.61     37.41 o
   6   1   5      321.72      301.26     19.01 o
   7   1   5    12884.97    12807.31    135.26 o
   8   1   5     1372.09     1461.97     33.62 o
   9   1   5        1.61       -5.30     13.73 o
  10   1   5     1486.61     1818.21     54.51 o
  11   1   5     1582.89     1448.41     39.54 o
  12   1   5      104.38      104.33     21.63 o
  13   1   5     1406.19     1344.25     42.39 o
  14   1   5     2910.81     2870.20     84.64 o
  15   1   5      284.01      300.32     36.97 o
  16   1   5       29.83      -30.68     30.68 o
  17   1   5       86.15      113.17     35.33 o
  18   1   5     1121.93     1126.47     63.52 o
  19   1   5      294.83      362.08     47.51 o
  20   1   5       27.25       54.14     41.17 o
  21   1   5     1784.85     1897.94     77.53 o
  22   1   5      181.33      251.42     48.78 o
   0   2   5    10340.79     9575.10    127.76 o
   1   2   5       30.46       16.45      7.37 o
   2   2   5       94.02      115.12      8.42 o
   3   2   5    22215.16    23046.11    230.04 o
   4   2   5      408.78      427.85     23.74 o
   5   2   5    13165.40    13495.30    155.96 o
   6   2   5        7.49       22.53     12.25 o
   7   2   5     1559.35     1501.52     37.01 o
   8   2   5     1015.91      923.48     47.23 o
   9   2   5     8558.58     8267.96    102.55 o
  10   2   5       38.78       66.27     18.89 o
  11   2   5      249.40      299.69     25.49 o
  12   2   5      585.63      672.68     33.71 o
  13   2   5    13878.26    13154.87    151.42 o
  14   2   5       28.58       29.24     22.55 o
  15   2   5     2908.27     3035.15     77.34 o
  16   2   5     8357.03     8161.91    133.66 o
  17   2   5      124.60      134.78     36.28 o
  18   2   5      220.20      290.51     43.24 o
  19   2   5     2329.02     2618.02     84.16 o
  20   2   5      125.88      138.88     44.02 o
  21   2   5       63.68        6.95     43.41 o
   1   3   5       19.06       33.53     11.56 o
   2   3   5    15433.74    15200.03    148.63 o
   3   3   5      976.48      979.08     27.96 o
   4   3   5      323.46      304.57     25.06 o
   5   3   5       56.29       70.15     13.47 o
   6   3   5      220.94      242.31     17.60 o
   7   3   5    12559.60    12021.33    141.29 o
   8   3   5      189.09      203.87     21.39 o
   9   3   5      216.24      210.08     22.88 o
  10   3   5      373.41      315.85     27.20 o
  11   3   5      826.52      666.29     35.04 o
  12   3   5      793.71      839.08     39.76 o
  13   3   5     5570.39     5463.78     90.53 o
  14   3   5     1776.95     1761.89     59.20 o
  15   3   5     2063.44     2143.65     68.42 o
  16   3   5        0.20        6.56     32.64 o
  17   3   5      287.50      334.26     42.55 o
  18   3   5      407.32      403.00     46.20 o
  19   3   5       43.44        9.28     37.50 o
  20   3   5       79.91       40.24     42.01 o
  21   3   5     2227.53     2512.78     87.92 o
   0   4   5    69575.84    70073.93   1079.83 o
   1   4   5     2681.59     2611.46     92.10 o
   2   4   5      201.13      214.75     20.29 o
   3   4   5      797.13      862.35     23.15 o
   4   4   5     1137.12     1139.63     44.71 o
   5   4   5      971.06      904.89     30.63 o
   6   4   5       40.97      -14.16     14.16 o
   7   4   5     5225.98     4991.69     72.31 o
   8   4   5     6277.79     6494.63     95.29 o
   9   4   5        0.88       29.28     23.12 o
  10   4   5     1034.60      982.77     43.18 o
  11   4   5      121.41      103.63     24.57 o
  12   4   5      219.73      140.89     28.06 o
  13   4   5        5.61        2.18     24.55 o
  14   4   5      654.70      750.43     49.63 o
  15   4   5       22.09       25.80     35.57 o
  16   4   5       20.47       52.85     37.88 o
  17   4   5     1633.62     1650.72     71.50 o
  18   4   5      123.97      111.25     43.29 o
  19   4   5        4.75        7.86     41.40 o
  20   4   5      242.05      259.53     51.39 o
  21   4   5       32.72       26.30     44.71 o
   1   5   5    14965.61    14457.69    169.58 o
   2   5   5    17359.43    16845.12    181.92 o
   3   5   5    15608.85    15063.98    155.04 o
   4   5   5      921.35     1004.18     30.45 o
   5   5   5        0.72      -15.15     15.15 o
   6   5   5     1205.04     1189.84     37.63 o
   7   5   5    15202.15    14417.75    169.73 o
   8   5   5     3067.03     2929.84     58.23 o
   9   5   5     4065.08     4141.11     71.56 o
  10   5   5      574.40      491.81     34.19 o
  11   5   5     1146.45     1105.48     48.84 o
  12   5   5       38.00       28.86     25.39 o
  13   5   5     1012.88      984.37     52.83 o
  14   5   5       20.26      -15.50     32.69 o
  15   5   5       22.24       28.66     35.98 o
  16   5   5       10.42       31.50     38.47 o
  17   5   5      483.49      410.78     50.82 o
  18   5   5       66.69       28.48     41.27 o
  19   5   5       37.42       30.30     44.02 o
  20   5   5        0.34      -31.67     44.10 o
   0   6   5       55.14      -42.22     42.22 o
   1   6   5    39318.28    38415.79    409.11 o
   2   6   5      906.05      774.81     30.81 o
   3   6   5     6920.75     6959.11    103.63 o
   4   6   5      179.05      168.94     25.31 o
   5   6   5    17118.40    15872.37    206.76 o
   6   6   5     4997.16     4826.56     88.53 o
   7   6   5      260.92      188.49     24.52 o
   8   6   5      879.97      992.17     54.76 o
   9   6   5    13764.37    13795.42    162.95 o
  10   6   5      448.74      474.67     32.21 o
  11   6   5     2251.53     2259.93     58.79 o
  12   6   5     1816.96     1679.63     59.12 o
  13   6   5     2752.14     2615.11     79.71 o
  14   6   5      409.42      358.43     44.85 o
  15   6   5     3191.80     3238.35     92.86 o
  16   6   5      175.14       99.08     43.19 o
  17   6   5      183.91      160.32     45.70 o
  18   6   5      330.29      337.51     53.09 o
  19   6   5     1105.31     1354.42     75.60 o
   1   7   5    13909.96    13505.14    168.76 o
   2   7   5      554.41      475.05     49.51 o
   3   7   5     7339.23     6516.56    119.26 o
   4   7   5      827.32      751.89     38.13 o
   5   7   5     1984.83     2064.26     58.86 o
   6   7   5       17.98       66.23     30.85 o
   7   7   5     9821.23     9321.04    143.88 o
   8   7   5     2547.84     2642.81     61.04 o
   9   7   5       70.03       68.54     22.03 o
  10   7   5       24.40       11.80     31.45 o
  11   7   5     1731.47     1702.40     60.56 o
  12   7   5      265.47      214.62     36.57 o
  13   7   5     3892.80     3917.68    101.45 o
  14   7   5      363.58      379.37     44.54 o
  15   7   5     1203.27     1137.06     62.73 o
  16   7   5        5.73       53.45     41.99 o
  17   7   5      750.14      748.45     62.05 o
  18   7   5        0.68      -42.08     42.08 o
  19   7   5       21.63      -46.35     46.35 o
   0   8   5      374.02      531.05     51.55 o
   1   8   5      223.30      215.97     27.23 o
   2   8   5      654.73      620.21     33.67 o
   3   8   5      252.31      269.88     55.92 o
   4   8   5      226.52      147.46     29.99 o
   5   8   5      578.06      588.79     39.13 o
   6   8   5        3.35      -15.81     27.11 o
   7   8   5      465.72      483.24     50.02 o
   8   8   5      209.21      241.85     44.96 o
   9   8   5       22.62       41.23     36.41 o
  10   8   5      112.66       71.54     38.91 o
  11   8   5     1503.73     1546.97     71.99 o
  12   8   5      165.00      215.02     46.01 o
  13   8   5      661.77      600.73     59.21 o
  14   8   5       97.81      214.16     49.83 o
  15   8   5        3.22       -6.02     44.73 o
  16   8   5      166.79      252.48     56.32 o
  17   8   5        7.83       39.13     49.76 o
  18   8   5       26.56      128.52     53.18 o
   1   9   5     2790.27     2681.33     62.43 o
   2   9   5      367.43      425.18     43.07 o
   3   9   5     2942.38     2935.02     73.72 o
   4   9   5     1260.44     1208.30     56.55 o
   5   9   5      226.03      219.79     38.26 o
   6   9   5      416.68      442.41     45.22 o
   7   9   5     1782.21     1829.42     93.95 o
   8   9   5     2307.61     2034.23     86.24 o
   9   9   5      113.55      102.72     43.45 o
  10   9   5       72.16       83.16     41.44 o
  11   9   5      121.54       64.09     42.59 o
  12   9   5       39.13        4.96     42.20 o
  13   9   5      321.35      302.20     53.10 o
  14   9   5      594.49      530.75     66.76 o
  15   9   5      314.41      237.54     55.83 o
  16   9   5       19.80       48.56     51.94 o
   0  10   5      863.10     1124.75     70.99 o
   1  10   5     4428.46     4402.42    107.48 o
   2  10   5     1666.25     1652.95     70.53 o
   3  10   5      582.31      606.52     47.27 o
   4  10   5      973.39      877.76     53.54 o
   5  10   5     1192.05     1160.23     60.07 o
   6  10   5       31.53       19.39     37.20 o
   7  10   5       10.97      -34.32     41.12 o
   8  10   5      270.72      223.94     53.69 o
   9  10   5     2306.59     2361.55     89.74 o
  10  10   5       73.69       25.97     43.60 o
  11  10   5      390.62      382.78     54.10 o
  12  10   5        8.68      -19.90     43.23 o
  13  10   5     1470.08     1598.61     84.88 o
  14  10   5       16.39       27.99     59.91 o
  15  10   5      941.20      990.63     76.84 o
   1  11   5     1327.60     1393.87     87.98 o
   2  11   5      374.14      545.36     68.29 o
   3  11   5     1591.99     1661.64     81.66 o
   4  11   5       23.97       25.38     37.77 o
   5  11   5       86.23       35.43     39.84 o
   6  11   5      144.38       44.57     48.02 o
   7  11   5      943.19     1012.17     71.07 o
   8  11   5       47.71       83.80     43.80 o
   9  11   5       32.46       -3.67     39.45 o
  10  11   5       68.45      -19.82     41.71 o
  11  11   5      621.89      796.65     63.61 o
  12  11   5        9.65       41.64     48.34 o
  13  11   5      302.47      428.59     60.43 o
   0  12   5      148.79      609.31    152.19 o
   1  12   5      481.45      522.97     72.91 o
   2  12   5        0.19       52.78     57.50 o
   3  12   5      182.93      169.18     54.19 o
   4  12   5        1.00       61.89     55.16 o
   5  12   5      424.98      575.91     65.48 o
   6  12   5        4.37       26.02     50.29 o
   7  12   5       43.46      -54.56     54.56 o
   8  12   5      133.48      108.67     45.31 o
   9  12   5      195.10      134.41     47.08 o
  10  12   5       54.67       45.32     45.12 o
  11  12   5      135.63      170.69     49.62 o
   1  13   5        1.83        2.13     57.00 o
   2  13   5      314.61      458.14     90.44 o
   3  13   5       23.47      183.33     64.88 o
   4  13   5      149.04      125.38     54.75 o
   5  13   5       85.31       29.30     52.65 o
   6  13   5       25.11      -10.03     60.46 o
   7  13   5        2.66        2.81     57.30 o
   8  13   5      194.86      160.00     55.64 o
   0   0   6   185457.45   201499.53   5284.61 o
   1   0   6    17219.74    18578.84    379.21 o
   2   0   6     7983.11     8671.69    158.55 o
   3   0   6    61285.20    66541.46   1252.06 o
   4   0   6    70667.35    75504.78    906.81 o
   5   0   6    72376.99    77781.08   1253.46 o
   6   0   6    26584.33    28259.05    399.98 o
   7   0   6      159.84       71.46     18.90 o
   8   0   6    19082.23    19658.10    298.00 o
   9   0   6    10373.96    10090.72    156.62 o
  10   0   6     2614.39     2368.65     65.63 o
  11   0   6    18299.06    18711.80    268.93 o
  12   0   6     6024.06     6149.35    121.98 o
  13   0   6      305.21      287.45     38.69 o
  14   0   6     5672.51     5567.66    122.93 o
  15   0   6     2678.93     2765.98    103.00 o
  16   0   6     4851.74     4839.70    139.79 o
  17   0   6       14.54      -36.23     43.15 o
  18   0   6       38.89      -40.83     46.80 o
  19   0   6        6.36      -41.54     54.90 o
  20   0   6       81.20      -34.66     53.10 o
  21   0   6      700.22      606.28     78.74 o
  22   0   6      694.49      629.96     83.28 o
   1   1   6     3263.19     3251.58     44.94 o
   2   1   6    10394.00    10248.96    138.30 o
   3   1   6    49399.38    53458.48    590.25 o
   4   1   6     3053.94     3032.20     44.31 o
   5   1   6     5152.86     5658.83     63.15 o
   6   1   6     6309.93     6654.18     77.92 o
   7   1   6    25495.55    24970.79    274.84 o
   8   1   6     1532.01     1467.26     38.24 o
   9   1   6     6306.83     6189.19     82.14 o
  10   1   6      657.79      632.15     26.81 o
  11   1   6     2413.81     2510.24     51.42 o
  12   1   6     1659.56     1434.58     41.45 o
  13   1   6     8184.98     8115.12    106.84 o
  14   1   6      799.33      772.33     41.42 o
  15   1   6     3086.20     2944.29     74.89 o
  16   1   6      111.48       56.13     33.09 o
  17   1   6        3.28      -31.64     31.64 o
  18   1   6      194.08      180.62     39.46 o
  19   1   6      926.88      881.51     55.84 o
  20   1   6      557.52      591.72     52.41 o
  21   1   6       65.20       63.68     42.92 o
   0   2   6      583.14      427.67     17.13 o
   1   2   6     8648.77     9800.19    111.24 o
   2   2   6    13513.58    14468.04    155.53 o
   3   2   6      805.01      856.04     30.73 o
   4   2   6       47.42       40.70     10.11 o
   5   2   6      237.50      243.94     16.73 o
   6   2   6      627.48      797.23     26.07 o
   7   2   6      254.07      268.41     21.84 o
   8   2   6      183.28      199.60     19.65 o
   9   2   6      247.89      172.00     20.34 o
  10   2   6     1506.23     1578.15     45.72 o
  11   2   6     3647.72     3586.68     64.96 o
  12   2   6     1367.11     1332.02     42.95 o
  13   2   6      300.50      356.39     31.54 o
  14   2   6      125.54      135.89     27.62 o
  15   2   6      930.95      888.79     47.92 o
  16   2   6      194.00      298.01     39.03 o
  17   2   6       96.35       76.29     35.46 o
  18   2   6      267.92      240.62     40.92 o
  19   2   6      646.26      712.53     53.29 o
  20   2   6      324.04      312.23     47.28 o
  21   2   6       87.43       94.72     43.58 o
   1   3   6      252.17      355.00     14.89 o
   2   3   6       71.81       55.35      9.56 o
   3   3   6     2498.73     2446.00     38.60 o
   4   3   6     2472.28     2419.43     39.93 o
   5   3   6      102.97       43.04     13.05 o
   6   3   6    14437.93    15017.43    177.60 o
   7   3   6        7.73       22.18     17.78 o
   8   3   6     8698.82     8980.05    114.93 o
   9   3   6      363.19      359.74     25.96 o
  10   3   6     3452.84     3190.37     64.71 o
  11   3   6     1413.37     1254.39     43.55 o
  12   3   6     2970.51     2827.55     66.37 o
  13   3   6      246.36      287.54     32.26 o
  14   3   6      161.73      123.87     34.64 o
  15   3   6     1088.16     1242.51     59.14 o
  16   3   6       14.97        1.33     34.49 o
  17   3   6      249.79      173.03     42.96 o
  18   3   6        0.80      -35.65     35.65 o
  19   3   6       24.74      -39.23     39.23 o
  20   3   6     1281.51     1454.69     75.86 o
  21   3   6      481.90      541.70     60.95 o
   0   4   6    16970.88    15974.71    238.26 o
   1   4   6     6545.39     6176.41     96.94 o
   2   4   6     1647.39     1555.34     34.06 o
   3   4   6     9192.68     9246.76    101.80 o
   4   4   6     5250.50     5165.53     77.77 o
   5   4   6     5826.69     5590.23     99.63 o
   6   4   6     1809.66     1726.59     41.00 o
   7   4   6     2318.25     2538.05     56.96 o
   8   4   6     6707.64     6243.66     86.56 o
   9   4   6    10824.79    10354.06    126.23 o
  10   4   6     4883.29     4531.41     80.46 o
  11   4   6     1092.56     1100.17     43.40 o
  12   4   6     1701.17     1527.57     51.92 o
  13   4   6     1544.89     1480.38     53.16 o
  14   4   6     3569.67     3684.47     99.57 o
  15   4   6       58.37       33.58     34.94 o
  16   4   6     2655.15     2710.49     90.28 o
  17   4   6     1003.30     1048.24     61.76 o
  18   4   6      547.68      599.81     54.44 o
  19   4   6     1460.70     1475.27     85.41 o
  20   4   6      928.97      999.25     72.91 o
  21   4   6        0.00      -13.03     44.40 o
   1   5   6     8582.32     8661.37    113.23 o
   2   5   6    12879.69    12268.72    139.70 o
   3   5   6       13.70       19.14     13.86 o
   4   5   6     2198.03     2114.98     59.64 o
   5   5   6      326.44      361.59     22.62 o
   6   5   6     4068.38     4076.69     71.72 o
   7   5   6    10560.66    10163.84    129.46 o
   8   5   6     1879.78     1617.90     44.75 o
   9   5   6      551.56      506.44     36.90 o
  10   5   6      985.07      887.82     37.71 o
  11   5   6     1010.50      995.81     40.59 o
  12   5   6     1447.25     1394.73     71.86 o
  13   5   6     1585.29     1531.40     61.10 o
  14   5   6        1.00       -5.03     33.50 o
  15   5   6     1177.14     1166.39     61.19 o
  16   5   6     1282.79     1355.84     66.41 o
  17   5   6      275.59      283.55     46.30 o
  18   5   6       45.20       -4.78     40.38 o
  19   5   6        0.72      -42.66     42.66 o
  20   5   6      337.98      289.23     66.75 o
   0   6   6      389.14      400.32     69.31 o
   1   6   6     1270.57     1469.53     85.82 o
   2   6   6      313.50      291.59     26.28 o
   3   6   6        0.71       -1.72     17.42 o
   4   6   6     1085.15     1118.00     35.06 o
   5   6   6       12.17        1.16     18.59 o
   6   6   6      218.73      207.91     25.85 o
   7   6   6     1162.42     1262.87     44.11 o
   8   6   6      141.03      173.54     23.49 o
   9   6   6     1063.04     1123.07     40.85 o
  10   6   6      513.70      489.99     32.33 o
  11   6   6      426.77      502.06     37.75 o
  12   6   6      220.13      151.92     32.29 o
  13   6   6      251.10      286.72     37.44 o
  14   6   6      453.15      381.97     41.60 o
  15   6   6      240.79      275.14     44.69 o
  16   6   6      949.89     1053.99     62.43 o
  17   6   6        1.05      -27.13     50.25 o
  18   6   6      374.29      305.24     52.25 o
  19   6   6       52.28       -3.88     44.51 o
   1   7   6      242.87      267.24     27.52 o
   2   7   6     1076.83      983.58     36.09 o
   3   7   6      468.26      516.22     29.33 o
   4   7   6      683.28      593.65     42.60 o
   5   7   6        8.52      -25.55     25.55 o
   6   7   6     8186.75     8390.67    121.95 o
   7   7   6      331.67      308.98     43.55 o
   8   7   6     1631.06     1641.73     52.15 o
   9   7   6      385.13      323.89     36.28 o
  10   7   6     2261.71     2351.73     66.89 o
  11   7   6      643.03      649.84     43.80 o
  12   7   6      315.82      290.35     37.56 o
  13   7   6        0.63       96.65     33.14 o
  14   7   6      594.07      526.63     44.50 o
  15   7   6      163.63      206.81     41.22 o
  16   7   6     1746.83     1783.19     77.69 o
  17   7   6      441.71      387.58     53.41 o
  18   7   6       19.71       46.29     46.16 o
  19   7   6        2.92       24.83     53.99 o
   0   8   6    14672.17    14077.82    237.34 o
   1   8   6      237.65      179.92     33.25 o
   2   8   6     5907.67     5752.55     89.67 o
   3   8   6     5883.72     5856.51    101.80 o
   4   8   6     3595.61     3386.47    105.20 o
   5   8   6       85.54       58.22     28.21 o
   6   8   6      869.30      870.37     48.67 o
   7   8   6        1.79      -29.83     29.83 o
   8   8   6     2047.97     2064.77     82.64 o
   9   8   6     2954.33     2885.98     88.52 o
  10   8   6     1947.73     1895.94     75.70 o
  11   8   6       69.22      154.09     41.65 o
  12   8   6      121.79      103.36     41.14 o
  13   8   6     1375.78     1378.08     73.40 o
  14   8   6      806.63      973.40     67.80 o
  15   8   6      625.83      631.47     61.94 o
  16   8   6       10.10       -3.87     46.79 o
  17   8   6      762.70      757.52     69.93 o
  18   8   6      865.68      867.18    169.58 o
   1   9   6      225.57      276.51     31.02 o
   2   9   6     4885.63     4654.22     81.67 o
   3   9   6      993.35      970.73     61.28 o
   4   9   6     2439.40     2413.71     75.16 o
   5   9   6      278.08      257.84     39.62 o
   6   9   6     1445.54     1471.32     70.61 o
   7   9   6      688.07      746.28     59.70 o
   8   9   6      346.79      305.66     45.99 o
   9   9   6      318.55      296.47     45.24 o
  10   9   6        3.29       10.35     44.77 o
  11   9   6      214.17      191.13     46.11 o
  12   9   6      894.14      836.07     63.17 o
  13   9   6        0.92       74.33     45.62 o
  14   9   6       13.70       11.96     45.56 o
  15   9   6      868.48      900.40     71.54 o
  16   9   6      702.86      798.22     72.02 o
   0  10   6      323.76      452.96     55.00 o
   1  10   6     1170.17     1140.89     91.10 o
   2  10   6      362.76      393.43     46.06 o
   3  10   6       18.74       53.32     35.10 o
   4  10   6       75.78       51.06     35.87 o
   5  10   6      265.29      349.23     45.42 o
   6  10   6       89.57       92.08     39.00 o
   7  10   6      726.41      654.04     58.97 o
   8  10   6       10.98      -41.76     42.17 o
   9  10   6       68.11       35.74     39.11 o
  10  10   6       44.14      -21.08     37.57 o
  11  10   6      553.44      554.25     77.68 o
  12  10   6        8.11       28.60     44.29 o
  13  10   6      215.05      241.47     53.29 o
  14  10   6        3.25       48.11     48.27 o
  15  10   6        5.85       12.55     48.99 o
   1  11   6      752.25      918.55     77.76 o
   2  11   6       82.08      157.98     49.02 o
   3  11   6     1498.67     1582.17     81.16 o
   4  11   6      175.86      131.77     46.06 o
   5  11   6        2.15      -35.43     35.43 o
   6  11   6        1.59      -36.98     36.98 o
   7  11   6      369.75      473.62     57.58 o
   8  11   6        2.35       79.53     47.04 o
   9  11   6      188.32      179.31     44.61 o
  10  11   6       82.66       34.49     40.94 o
  11  11   6      183.70      262.52     51.15 o
  12  11   6       23.89       53.78     45.83 o
  13  11   6      340.92      242.37     52.17 o
   0  12   6     3787.30     3769.74    252.63 o
   1  12   6      525.72      608.07     82.73 o
   2  12   6      148.43      135.86     51.80 o
   3  12   6     1049.50     1018.30     74.90 o
   4  12   6      433.63      626.88     67.16 o
   5  12   6      534.71      700.04     69.46 o
   6  12   6      361.13      396.31     74.58 o
   7  12   6        4.15      -31.44     55.26 o
   8  12   6      246.00      287.01     58.33 o
   9  12   6        6.75       66.41     43.55 o
  10  12   6      159.06      169.98     48.75 o
  11  12   6      345.40      386.19     53.67 o
   1  13   6      178.86      187.06     58.00 o
   2  13   6      513.79      626.44     70.48 o
   3  13   6      588.37      862.47     92.23 o
   4  13   6       53.32       52.73     50.99 o
   5  13   6       28.60       32.81     50.88 o
   6  13   6      325.49      280.64     60.29 o
   7  13   6      132.30      247.71     66.09 o
   1   1   7      327.22      389.78     13.63 o
   2   1   7     1620.61     1579.67     45.01 o
   3   1   7     9691.77     9772.87    152.29 o
   4   1   7     2964.58     2967.08     49.10 o
   5   1   7      431.57      481.99     21.75 o
   6   1   7    10994.64    11079.92    111.38 o
   7   1   7    10821.48    11668.47    125.36 o
   8   1   7    15413.43    16178.46    178.04 o
   9   1   7       29.22       36.08     15.76 o
  10   1   7     7866.56     8196.91    122.66 o
  11   1   7     2412.26     2409.05     52.43 o
  12   1   7     3276.15     3085.68     66.29 o
  13   1   7      327.95      305.95     29.30 o
  14   1   7       34.42       41.48     25.23 o
  15   1   7      535.53      590.19     42.56 o
  16   1   7     1085.25     1170.96     53.40 o
  17   1   7       22.02       10.43     32.93 o
  18   1   7        7.27      -33.95     33.95 o
  19   1   7      255.19      227.68     42.41 o
  20   1   7      135.71      137.67     42.09 o
  21   1   7       21.21       12.73     41.52 o
   0   2   7     5567.57     5440.16    108.47 o
   1   2   7      302.43      352.90     13.43 o
   2   2   7     3324.28     3632.47     51.99 o
   3   2   7     1950.38     1935.98     32.12 o
   4   2   7    10141.21    10132.08    121.75 o
   5   2   7    11704.22    11943.07    123.70 o
   6   2   7     6334.30     6833.98     81.66 o
   7   2   7     7613.99     8018.32     94.45 o
   8   2   7    10946.03    10981.96    132.46 o
   9   2   7     1440.18     1295.78     42.36 o
  10   2   7     5189.76     4667.20     77.41 o
  11   2   7     2560.53     2671.11     62.50 o
  12   2   7      229.96      167.71     27.32 o
  13   2   7       73.58       36.38     24.84 o
  14   2   7     5237.09     5049.83     88.05 o
  15   2   7     2529.91     2369.54     68.99 o
  16   2   7       91.03       65.33     32.56 o
  17   2   7      298.89      282.36     51.07 o
  18   2   7     2856.28     3105.66     85.34 o
  19   2   7        2.96        8.04     42.02 o
  20   2   7     1201.07     1425.14     74.81 o
  21   2   7        8.05        2.92     46.92 o
   1   3   7      255.01      322.55     15.91 o
   2   3   7     2428.14     2884.84     44.78 o
   3   3   7     5289.04     5058.92     60.95 o
   4   3   7     1668.83     1652.44     33.56 o
   5   3   7       81.42      111.14     17.25 o
   6   3   7    15854.36    16072.09    165.87 o
   7   3   7      826.48      746.57     29.18 o
   8   3   7     5069.30     5018.31     77.59 o
   9   3   7     2893.45     2836.29     59.17 o
  10   3   7     1716.82     1458.96     45.01 o
  11   3   7       54.16       83.66     23.41 o
  12   3   7     5944.47     5892.80     97.40 o
  13   3   7       34.66       28.91     25.12 o
  14   3   7     2827.45     2690.31     76.62 o
  15   3   7     5020.71     4896.81    106.13 o
  16   3   7     2464.02     2539.66     82.83 o
  17   3   7      626.52      739.15     55.86 o
  18   3   7      478.32      568.00     53.53 o
  19   3   7       54.03       53.87     43.55 o
  20   3   7      618.55      644.34     62.06 o
  21   3   7      145.68      217.59     51.28 o
   0   4   7       27.75       60.64     15.68 o
   1   4   7      217.34      193.75     13.85 o
   2   4   7      895.97      915.08     22.19 o
   3   4   7       15.28        7.22     11.20 o
   4   4   7     3017.90     2968.23     50.11 o
   5   4   7      653.65      633.23     26.59 o
   6   4   7      205.77      200.72     20.49 o
   7   4   7     1051.26     1026.94     36.91 o
   8   4   7      787.34      804.63     31.11 o
   9   4   7       96.97       83.76     20.71 o
  10   4   7       15.82       15.44     19.79 o
  11   4   7      491.07      468.01     31.60 o
  12   4   7       82.49       55.24     30.68 o
  13   4   7     2623.35     2679.88     75.28 o
  14   4   7      330.81      305.96     40.76 o
  15   4   7     1685.64     1669.67     66.88 o
  16   4   7      462.70      470.82     48.05 o
  17   4   7      685.01      587.00     53.26 o
  18   4   7      205.60      219.46     46.27 o
  19   4   7      119.15      154.74     46.67 o
  20   4   7      256.60      230.92     53.43 o
   1   5   7     1198.30     1057.78     43.25 o
   2   5   7     4006.71     3360.97     55.20 o
   3   5   7     4081.33     4206.71     64.17 o
   4   5   7     4357.83     4405.78     72.30 o
   5   5   7     2714.01     2615.85     52.55 o
   6   5   7     1903.20     1701.06     54.34 o
   7   5   7       26.71       15.20     19.14 o
   8   5   7     8120.26     7925.07    104.37 o
   9   5   7      192.37      161.91     23.28 o
  10   5   7      416.83      441.65     30.06 o
  11   5   7      319.17      296.44     29.12 o
  12   5   7     4411.70     4337.52     86.97 o
  13   5   7        3.26       -5.66     28.50 o
  14   5   7     1596.39     1617.77     60.58 o
  15   5   7      499.42      480.64     48.43 o
  16   5   7      476.81      527.13     51.16 o
  17   5   7      334.94      399.40     50.45 o
  18   5   7      824.10      788.32     61.93 o
  19   5   7       48.64       28.77     44.56 o
  20   5   7       82.17       82.88     47.81 o
   0   6   7    36262.25    33237.78    547.97 o
   1   6   7     5643.93     5641.07     88.17 o
   2   6   7       26.28      -24.82     24.82 o
   3   6   7      795.67      730.29     30.57 o
   4   6   7     6467.20     5897.54     99.94 o
   5   6   7        2.38      -18.92     18.92 o
   6   6   7    12116.95    11663.30    154.11 o
   7   6   7     5734.16     5657.33     88.29 o
   8   6   7     6110.79     6173.18    103.76 o
   9   6   7     1719.63     1727.82     49.25 o
  10   6   7     7329.27     7157.72    129.10 o
  11   6   7      327.69      342.13     34.39 o
  12   6   7       55.00       25.38     30.70 o
  13   6   7     3093.65     2929.78     77.80 o
  14   6   7     3296.44     3404.81     84.46 o
  15   6   7       97.59       79.30     35.24 o
  16   6   7      305.11      259.29     42.47 o
  17   6   7      520.75      618.60     51.79 o
  18   6   7     1963.88     1867.63     80.05 o
  19   6   7      251.16      230.25     48.99 o
   1   7   7      721.73      643.68     29.98 o
   2   7   7    13537.72    12740.45    152.64 o
   3   7   7       96.26       67.54     25.30 o
   4   7   7     2822.45     2847.05     66.23 o
   5   7   7      305.87      186.01     23.22 o
   6   7   7     2889.65     2996.36     65.62 o
   7   7   7       27.32        5.13     21.66 o
   8   7   7    10783.52    10267.25    147.75 o
   9   7   7       22.71       19.52     23.63 o
  10   7   7     1417.73     1492.13     56.00 o
  11   7   7     1846.46     1818.89     62.80 o
  12   7   7     1465.29     1405.73     55.25 o
  13   7   7     1179.45     1140.40     53.10 o
  14   7   7        4.00       -8.99     31.39 o
  15   7   7       84.30       45.20     33.56 o
  16   7   7     1441.02     1467.41     72.25 o
  17   7   7       61.61       92.27     45.73 o
  18   7   7      107.83      144.21     49.87 o
   0   8   7     2195.70     2099.35     76.66 o
   1   8   7      298.59      354.01     28.05 o
   2   8   7       10.43       10.27     23.41 o
   3   8   7        2.56        4.06     28.76 o
   4   8   7        4.27       25.51     25.75 o
   5   8   7       87.15       74.81     32.08 o
   6   8   7      401.36      469.98     41.68 o
   7   8   7      693.81      728.16     55.03 o
   8   8   7       82.03       74.34     37.42 o
   9   8   7       13.98       23.33     32.94 o
  10   8   7     1364.93     1190.02     63.54 o
  11   8   7      230.07      319.44     46.49 o
  12   8   7      358.40      354.39     48.61 o
  13   8   7      104.79      120.03     44.42 o
  14   8   7      145.45       80.77     44.77 o
  15   8   7       34.78       12.82     45.72 o
  16   8   7        7.64        1.33     46.02 o
  17   8   7        0.13       18.47     51.51 o
   1   9   7        0.31       11.56     22.80 o
   2   9   7     2980.43     2886.81     68.86 o
   3   9   7      764.23      785.17     65.36 o
   4   9   7      196.40      173.75     36.61 o
   5   9   7      201.56      207.34     38.15 o
   6   9   7     1741.91     1689.44     73.92 o
   7   9   7      713.76      690.82     57.56 o
   8   9   7        2.27      -51.25     51.25 o
   9   9   7       74.88       25.63     35.21 o
  10   9   7        2.27      -34.61     34.61 o
  11   9   7       20.31        0.25     38.39 o
  12   9   7     1248.01     1196.58     70.25 o
  13   9   7      252.20      112.18     47.59 o
  14   9   7        1.99      -25.75     42.46 o
  15   9   7       55.67      110.14     49.78 o
  16   9   7      487.89      569.05     65.74 o
   0  10   7     5041.71     5058.56    144.01 o
   1  10   7      971.21      907.49     51.91 o
   2  10   7      128.46      121.79     36.44 o
   3  10   7      291.04      252.94     40.48 o
   4  10   7     2739.04     2694.42     83.59 o
   5  10   7      320.53      259.98     42.32 o
   6  10   7     1652.51     1553.34     75.39 o
   7  10   7        1.57      -22.50     40.87 o
   8  10   7      116.19       79.28     48.16 o
   9  10   7      101.14      160.60     48.25 o
  10  10   7      750.89      817.72     62.65 o
  11  10   7       71.37       33.07     65.96 o
  12  10   7        8.04      -32.31     42.90 o
  13  10   7       62.55       49.44     47.55 o
  14  10   7      722.29      729.84     69.29 o
  15  10   7      191.59       84.60     51.84 o
   1  11   7      211.56      203.30     51.54 o
   2  11   7     3033.62     3115.52    105.21 o
   3  11   7      339.21      478.97     59.70 o
   4  11   7      252.23      309.50     46.07 o
   5  11   7       15.86      -36.21     36.21 o
   6  11   7      604.95      551.74     63.88 o
   7  11   7       30.54       15.43     44.39 o
   8  11   7      414.56      390.26     59.46 o
   9  11   7      118.69      125.37     43.32 o
  10  11   7       49.37       46.13     40.47 o
  11  11   7      291.91      348.08     52.21 o
  12  11   7      299.60      338.38     54.42 o
  13  11   7        0.27       37.43     46.66 o
   0  12   7       94.12      145.40     81.88 o
   1  12   7        4.00       93.59     48.53 o
   2  12   7      235.48      208.89     54.90 o
   3  12   7      168.64      182.53     53.69 o
   4  12   7      415.14      496.65     62.26 o
   5  12   7      160.26      150.54     53.03 o
   6  12   7      293.74      278.32     64.82 o
   7  12   7        3.78        6.70     52.73 o
   8  12   7        8.77      -46.03     46.03 o
   9  12   7      169.43       57.21     43.85 o
  10  12   7       33.21       35.70     44.04 o
   1  13   7       96.94      137.14     90.78 o
   2  13   7       79.28      217.50     57.26 o
   3  13   7      230.71      251.68     58.87 o
   4  13   7        5.80       31.91     54.35 o
   5  13   7       88.47       86.18     52.48 o
   6  13   7       24.95       -6.57     56.53 o
   7  13   7      249.65      323.08     70.01 o
   0   0   8     1219.98     1223.63     87.36 o
   1   0   8    11838.29    12364.60    388.12 o
   2   0   8     9359.59    10002.58    170.55 o
   3   0   8       65.88       43.42     16.16 o
   4   0   8     1733.64     1717.12     70.06 o
   5   0   8    40962.15    41138.21    566.55 o
   6   0   8    56009.22    59388.29    809.53 o
   7   0   8       20.96        7.26     23.19 o
   8   0   8     1544.25     1598.38     60.17 o
   9   0   8    12501.06    12021.71    199.86 o
  10   0   8      603.22      540.04     39.82 o
  11   0   8      536.36      435.15     41.81 o
  12   0   8     2255.39     2133.49     79.17 o
  13   0   8     7082.85     6993.91    153.08 o
  14   0   8       35.01      -14.63     29.07 o
  15   0   8     8463.80     8285.79    182.50 o
  16   0   8       19.49        2.96     44.30 o
  17   0   8      117.98       78.47     49.55 o
  18   0   8      237.36      121.76     53.32 o
  19   0   8     1003.33     1121.20     83.47 o
  20   0   8      571.04      491.51     70.97 o
  21   0   8        6.21      -55.54     55.54 o
   1   1   8     3859.19     3768.02     47.51 o
   2   1   8    22901.90    23344.96    231.00 o
   3   1   8     2263.64     2595.96     54.67 o
   4   1   8    20928.11    21398.47    250.28 o
   5   1   8     8321.79     8853.76    110.79 o
   6   1   8     1933.81     1773.55     39.34 o
   7   1   8    16839.41    17366.36    213.63 o
   8   1   8    12509.49    12740.40    137.63 o
   9   1   8     2227.28     2520.96     49.62 o
  10   1   8      248.71      238.26     23.61 o
  11   1   8     3776.99     3592.34     74.43 o
  12   1   8     6613.95     6548.01    109.57 o
  13   1   8     1154.28     1089.44     45.65 o
  14   1   8        7.72      -22.50     22.50 o
  15   1   8     2585.59     2756.88     73.05 o
  16   1   8      156.28      115.37     34.43 o
  17   1   8     1580.65     1626.17     62.55 o
  18   1   8        7.79       -5.90     33.17 o
  19   1   8      138.08      164.14     39.87 o
  20   1   8        0.17      -33.54     37.84 o
  21   1   8     1283.94     1395.44     70.27 o
   0   2   8     8313.29     9780.99    175.09 o
   1   2   8     4498.40     4695.26     97.08 o
   2   2   8      359.34      395.16     17.88 o
   3   2   8     8436.38     8891.62    117.79 o
   4   2   8     5381.65     5894.96     79.93 o
   5   2   8     1044.64     1043.33     32.02 o
   6   2   8     1025.17     1079.90     27.20 o
   7   2   8     2218.95     2338.70     40.87 o
   8   2   8      252.39      204.45     18.77 o
   9   2   8        0.07      -13.63     15.30 o
  10   2   8     3444.14     3378.03     72.22 o
  11   2   8     4840.94     4834.19     88.44 o
  12   2   8      212.85      172.60     30.99 o
  13   2   8      159.60      148.55     27.10 o
  14   2   8      702.04      692.02     47.82 o
  15   2   8      290.08      252.36     40.74 o
  16   2   8       98.54      104.61     37.84 o
  17   2   8        3.32       60.11     38.36 o
  18   2   8        0.11       62.99     39.99 o
  19   2   8       25.61      -39.10     39.10 o
  20   2   8       20.24      -41.89     41.89 o
  21   2   8      322.73      202.21     53.91 o
   1   3   8      803.48      717.64     22.23 o
   2   3   8     2159.41     2295.27     50.73 o
   3   3   8     6206.58     6615.30     82.70 o
   4   3   8     3044.47     3020.81     59.80 o
   5   3   8      470.32      589.43     22.36 o
   6   3   8     1460.52     1341.93     32.94 o
   7   3   8     9772.77     9938.33    114.32 o
   8   3   8     1412.80     1414.86     37.62 o
   9   3   8       31.51       21.11     17.95 o
  10   3   8       45.99      -10.26     13.73 o
  11   3   8     9051.49     9099.43    126.51 o
  12   3   8        6.06       -4.37     22.24 o
  13   3   8     1654.46     1549.65     53.00 o
  14   3   8     1210.60     1289.45     59.79 o
  15   3   8      218.40      340.54     43.23 o
  16   3   8      222.61      309.65     43.96 o
  17   3   8     3316.06     3677.32     98.92 o
  18   3   8       74.63       43.99     40.17 o
  19   3   8      652.79      560.31     55.39 o
  20   3   8       75.44       95.66     46.97 o
  21   3   8     1212.95     1392.33     77.14 o
   0   4   8     4497.75     4430.49     84.47 o
   1   4   8     3617.32     3395.41     47.49 o
   2   4   8     7107.54     7855.24     75.10 o
   3   4   8        9.06      -10.27     10.27 o
   4   4   8     1153.51     1235.94     30.44 o
   5   4   8    26636.10    26275.36    257.30 o
   6   4   8       31.18        8.37     14.93 o
   7   4   8     1803.00     1802.87     42.19 o
   8   4   8     1322.01     1373.17     42.31 o
   9   4   8     7024.60     6933.16    101.52 o
  10   4   8      248.17      250.23     27.77 o
  11   4   8     1872.92     1742.84     49.37 o
  12   4   8      100.10       53.99     24.18 o
  13   4   8     2991.16     2897.20     92.28 o
  14   4   8     1529.89     1567.15     62.91 o
  15   4   8     3543.18     3553.58     92.11 o
  16   4   8      271.35      214.07     45.29 o
  17   4   8      419.07      480.34     51.57 o
  18   4   8      588.72      748.11     58.13 o
  19   4   8     1495.19     1641.47     77.63 o
  20   4   8      638.83      798.57     64.40 o
   1   5   8        8.58       12.25     13.00 o
   2   5   8     3457.71     3473.26     54.50 o
   3   5   8     9132.58     9059.30    103.64 o
   4   5   8       85.60       68.90     16.53 o
   5   5   8     1916.35     1795.17     40.49 o
   6   5   8      366.57      379.90     24.07 o
   7   5   8     7852.63     7601.78    135.63 o
   8   5   8     1411.45     1435.91     45.97 o
   9   5   8     1226.62     1140.81     48.13 o
  10   5   8       35.12      -17.18     20.93 o
  11   5   8     1945.21     1909.67     53.38 o
  12   5   8      687.51      746.46     43.00 o
  13   5   8      452.59      463.47     39.64 o
  14   5   8       28.15      -30.35     30.35 o
  15   5   8     1357.54     1312.89     58.00 o
  16   5   8     2307.58     2113.87     72.54 o
  17   5   8      913.35      975.03     57.27 o
  18   5   8      266.79      204.15     43.88 o
  19   5   8      108.07       44.21     41.25 o
  20   5   8       10.24      -34.11     42.33 o
   0   6   8     6238.36     6628.33    113.75 o
   1   6   8      593.54      610.30     26.66 o
   2   6   8     2520.32     2577.76     49.34 o
   3   6   8     1716.10     1731.55     56.03 o
   4   6   8      142.18      140.54     22.03 o
   5   6   8      630.12      606.25     35.06 o
   6   6   8     1568.00     1702.02     52.36 o
   7   6   8      997.55      991.99     38.91 o
   8   6   8        0.02       -9.45     19.50 o
   9   6   8      410.65      385.61     29.22 o
  10   6   8      460.56      504.60     32.80 o
  11   6   8     2854.05     2792.81     69.66 o
  12   6   8      550.62      470.08     39.10 o
  13   6   8        6.21      -26.87     29.15 o
  14   6   8      350.00      345.89     39.72 o
  15   6   8      316.18      306.99     41.06 o
  16   6   8       46.07       20.37     35.15 o
  17   6   8      331.64      314.43     45.19 o
  18   6   8        4.81       56.32     41.11 o
  19   6   8        4.93       53.44     47.54 o
   1   7   8      265.26      220.34     34.82 o
   2   7   8      411.66      520.52     32.47 o
   3   7   8       98.74       47.90     17.99 o
   4   7   8      794.13      636.92     36.05 o
   5   7   8      452.33      413.80     30.37 o
   6   7   8      361.49      332.56     28.57 o
   7   7   8     3142.18     3004.44     65.57 o
   8   7   8      236.73      252.48     34.64 o
   9   7   8      218.99      247.90     31.28 o
  10   7   8     1021.82     1031.49     45.94 o
  11   7   8     3733.81     3603.08     89.13 o
  12   7   8      144.79      127.90     32.64 o
  13   7   8       34.31       50.32     30.08 o
  14   7   8       15.58      -27.47     29.89 o
  15   7   8       79.70       90.34     35.52 o
  16   7   8       69.94       55.91     42.31 o
  17   7   8      573.97      756.88     62.19 o
  18   7   8        1.10      -44.33     44.33 o
   0   8   8      263.58      281.44     47.53 o
   1   8   8     7109.27     6794.75     94.50 o
   2   8   8     3981.57     3773.89     67.30 o
   3   8   8     1031.02      940.06     38.61 o
   4   8   8      673.66      597.99     38.24 o
   5   8   8     5524.73     5156.29     98.54 o
   6   8   8      344.89      417.70     39.82 o
   7   8   8      222.77      203.55     42.60 o
   8   8   8       18.63      -21.27     33.97 o
   9   8   8     1320.20     1234.41     63.47 o
  10   8   8      145.95       91.68     36.37 o
  11   8   8      288.39      234.24     41.95 o
  12   8   8      191.39      164.61     42.97 o
  13   8   8      477.97      456.47     53.40 o
  14   8   8      211.81      202.49     47.98 o
  15   8   8      726.61      807.75     66.24 o
  16   8   8      260.07      230.18     52.68 o
  17   8   8      414.75      506.60     65.62 o
   1   9   8     1622.92     1541.84     53.21 o
   2   9   8       13.15       26.88     27.87 o
   3   9   8     2260.06     2453.58     74.85 o
   4   9   8     1259.14     1116.18     55.51 o
   5   9   8      354.12      253.07     39.69 o
   6   9   8       28.77      -10.72     36.00 o
   7   9   8     2242.48     2050.92     88.10 o
   8   9   8     1013.39      887.76     58.96 o
   9   9   8      938.85      857.95     59.46 o
  10   9   8       21.91      -23.83     34.41 o
  11   9   8      305.79      335.53     46.94 o
  12   9   8        0.79       -0.96     38.81 o
  13   9   8      165.52      189.66     44.81 o
  14   9   8      166.57      177.94     51.36 o
  15   9   8        7.36      -35.16     45.38 o
  16   9   8      161.01      202.41     56.85 o
   0  10   8       33.06       53.71     39.08 o
   1  10   8       31.00       19.72     28.32 o
   2  10   8      413.23      382.57     42.85 o
   3  10   8       95.21      100.05     36.75 o
   4  10   8      362.05      335.72     43.95 o
   5  10   8       36.41       83.34     38.13 o
   6  10   8      184.56      214.26     46.27 o
   7  10   8      229.53      176.01     47.09 o
   8  10   8      330.42      418.32     56.69 o
   9  10   8      882.11      859.45     62.97 o
  10  10   8      543.99      587.68     54.03 o
  11  10   8       30.29       13.37     40.13 o
  12  10   8      256.96      296.08     58.32 o
  13  10   8        9.14      -41.55     41.55 o
  14  10   8      101.86       11.09     51.12 o
   1  11   8       17.59       40.57     45.94 o
   2  11   8     1719.74     1711.58    127.87 o
   3  11   8      546.87      633.57     94.90 o
   4  11   8     1356.46     1275.77     72.02 o
   5  11   8        0.95      -15.78     38.21 o
   6  11   8      357.12      218.72     50.38 o
   7  11   8      333.98      349.46     56.54 o
   8  11   8      864.02      920.28     70.94 o
   9  11   8        4.07       11.56     43.88 o
  10  11   8       76.79       64.85     44.17 o
  11  11   8      141.98      108.55     46.43 o
  12  11   8      394.26      449.94     57.12 o
   0  12   8      318.83      370.74     77.15 o
   1  12   8      662.83      507.34     64.45 o
   2  12   8       56.63      -46.75     47.93 o
   3  12   8      148.27       51.58     50.66 o
   4  12   8      164.84      165.86     54.80 o
   5  12   8     1471.21     1599.87     92.96 o
   6  12   8      282.58      294.60     80.28 o
   7  12   8        9.43      -38.34     54.65 o
   8  12   8       21.91       56.03     52.86 o
   9  12   8      383.88      388.19     58.84 o
  10  12   8      265.99      306.11     55.51 o
   1  13   8      870.76      783.33     66.14 o
   2  13   8        4.03       18.00     52.83 o
   3  13   8      807.45      869.42     75.95 o
   4  13   8        3.79       27.53     53.01 o
   5  13   8        3.41      -15.38     53.79 o
   6  13   8      105.86      191.18     65.39 o
   1   1   9      517.55      576.34     18.29 o
   2   1   9     4330.99     4170.38     54.00 o
   3   1   9     2081.67     2073.09     52.45 o
   4   1   9      145.11       83.93     15.81 o
   5   1   9     5047.53     5522.09     77.73 o
   6   1   9    37270.68    40642.22    400.88 o
   7   1   9     7731.85     7668.20    102.94 o
   8   1   9    10339.40    10479.77    129.11 o
   9   1   9     1463.49     1608.81     40.14 o
  10   1   9      235.66      292.27     25.63 o
  11   1   9     6764.65     6684.17     97.95 o
  12   1   9     6000.62     6179.18     97.11 o
  13   1   9     1311.90     1371.60     47.87 o
  14   1   9        6.11      -23.47     23.47 o
  15   1   9     2298.38     2253.50     73.40 o
  16   1   9      818.71      783.42     52.05 o
  17   1   9      186.11      147.63     40.48 o
  18   1   9      367.82      350.16     46.14 o
  19   1   9       37.89      -33.26     38.49 o
  20   1   9      352.73      308.95     52.17 o
  21   1   9     1000.32     1064.84     76.01 o
   0   2   9     6412.46     6638.93    110.67 o
   1   2   9      102.38      150.39     14.34 o
   2   2   9     9864.69    11118.28    129.50 o
   3   2   9     8768.70     9016.73    120.36 o
   4   2   9     3456.68     3445.99     60.28 o
   5   2   9    17951.36    18272.38    206.30 o
   6   2   9     1834.61     1629.93     42.28 o
   7   2   9     3469.11     3470.80     59.99 o
   8   2   9      884.10      888.40     27.51 o
   9   2   9     2707.81     2568.16     47.69 o
  10   2   9     4788.64     4396.16     70.07 o
  11   2   9     2332.39     2253.27     52.90 o
  12   2   9       14.93        1.76     21.47 o
  13   2   9     6731.89     6350.30    102.61 o
  14   2   9     5659.24     5398.78    132.90 o
  15   2   9     4425.70     4463.41     99.79 o
  16   2   9     1873.88     1764.70     68.70 o
  17   2   9     4524.07     4383.87    104.85 o
  18   2   9      828.43      766.35     56.90 o
  19   2   9     2132.14     2364.58     85.71 o
  20   2   9        5.04      -42.22     42.22 o
  21   2   9        7.39      -48.81     49.37 o
   1   3   9      229.36      185.45     15.58 o
   2   3   9     5333.17     5056.15     82.29 o
   3   3   9      606.73      607.80     22.84 o
   4   3   9     3271.24     3179.30     55.83 o
   5   3   9      830.05      739.94     29.33 o
   6   3   9     3022.00     2853.45     59.02 o
   7   3   9     4198.72     4403.04     63.32 o
   8   3   9    12868.72    13240.31    138.80 o
   9   3   9       83.73       92.59     18.59 o
  10   3   9      639.83      629.79     30.14 o
  11   3   9     1997.15     1936.42     50.76 o
  12   3   9      859.82      877.31     37.55 o
  13   3   9      191.38      182.95     25.46 o
  14   3   9      563.59      624.14     43.63 o
  15   3   9     7135.65     7243.47    131.39 o
  16   3   9      276.18      319.55     49.97 o
  17   3   9     1151.68     1207.35     70.80 o
  18   3   9       48.66       39.17     39.60 o
  19   3   9       41.66       47.05     42.63 o
  20   3   9      131.69      135.36     48.12 o
   0   4   9        1.06        7.72     22.52 o
   1   4   9     3613.21     4055.90     60.54 o
   2   4   9     3901.53     4296.51     63.52 o
   3   4   9     4440.46     4971.68     85.54 o
   4   4   9      706.22      690.54     34.79 o
   5   4   9       53.02       43.03     13.97 o
   6   4   9       19.10        0.18     14.07 o
   7   4   9     3315.39     3315.72     56.94 o
   8   4   9      505.74      533.68     31.50 o
   9   4   9      685.02      675.50     29.02 o
  10   4   9     1357.04     1332.66     41.85 o
  11   4   9      652.93      741.42     41.03 o
  12   4   9     1796.60     1652.28     53.86 o
  13   4   9     2835.56     2733.58     71.10 o
  14   4   9     2994.19     2820.99     75.59 o
  15   4   9       72.61       67.64     34.42 o
  16   4   9      228.23      212.46     39.22 o
  17   4   9     1026.64     1006.91     56.89 o
  18   4   9      143.84      110.94     40.68 o
  19   4   9      205.36       77.23     41.74 o
  20   4   9        0.90      -53.96     53.96 o
   1   5   9    11555.39    12277.52    121.97 o
   2   5   9      219.50      192.28     18.62 o
   3   5   9     7000.86     6598.13     73.05 o
   4   5   9     1048.51      975.41     29.84 o
   5   5   9      289.53      280.25     20.87 o
   6   5   9      288.54      238.67     22.61 o
   7   5   9    10804.15    10787.12    129.50 o
   8   5   9      365.38      401.67     26.85 o
   9   5   9      107.66       56.22     19.95 o
  10   5   9       60.07       23.10     20.48 o
  11   5   9     2239.40     2236.46     61.24 o
  12   5   9       82.85       65.08     28.81 o
  13   5   9      350.51      290.33     36.60 o
  14   5   9     1359.22     1252.74     56.84 o
  15   5   9      376.71      403.29     42.04 o
  16   5   9      707.44      816.47     67.76 o
  17   5   9      973.45     1081.02     58.56 o
  18   5   9       61.31       59.43     39.51 o
  19   5   9       71.49      -13.59     42.96 o
  20   5   9     1176.10     1267.59    192.53 o
   0   6   9      230.82      268.00     28.88 o
   1   6   9     2276.89     2015.84     40.82 o
   2   6   9     1445.38     1457.59     36.01 o
   3   6   9      676.18      759.63     26.66 o
   4   6   9     2274.56     2178.48     51.67 o
   5   6   9     6931.55     6525.94     99.70 o
   6   6   9       96.93      103.68     21.64 o
   7   6   9       12.06      -17.47     17.47 o
   8   6   9     2681.44     2641.10     57.01 o
   9   6   9     3699.80     3791.60     72.12 o
  10   6   9      541.05      466.47     33.57 o
  11   6   9     1902.75     1875.70     58.84 o
  12   6   9     3408.47     3482.78     79.79 o
  13   6   9      262.71      155.33     33.21 o
  14   6   9      862.26      875.01     49.13 o
  15   6   9      238.94      218.09     37.74 o
  16   6   9        0.24       17.41     34.22 o
  17   6   9       21.09       51.08     44.34 o
  18   6   9     1937.13     2027.21     77.27 o
  19   6   9     1877.40     1976.58     84.02 o
   1   7   9     8388.71     7936.36     94.80 o
   2   7   9       35.15       40.15     20.56 o
   3   7   9     5026.19     4957.77     74.48 o
   4   7   9      290.25      265.45     28.43 o
   5   7   9        0.32       -9.07     19.29 o
   6   7   9       42.27        7.00     20.65 o
   7   7   9     5588.01     5337.39     96.75 o
   8   7   9      714.64      712.78     40.52 o
   9   7   9     1939.96     1830.19     56.48 o
  10   7   9     1586.32     1547.90     51.55 o
  11   7   9      561.71      624.83     40.00 o
  12   7   9        6.04        8.80     28.37 o
  13   7   9      279.77      308.24     45.67 o
  14   7   9      200.02      155.79     34.80 o
  15   7   9       50.63       61.44     47.23 o
  16   7   9      559.41      602.67     55.62 o
  17   7   9      752.02      969.97     66.02 o
  18   7   9        1.61      -46.20     46.20 o
   0   8   9      742.67      829.17     85.83 o
   1   8   9     2342.04     2430.24     58.49 o
   2   8   9      351.89      206.83     28.03 o
   3   8   9      464.57      308.23     35.70 o
   4   8   9       56.85       30.20     22.32 o
   5   8   9      634.89      601.05     53.17 o
   6   8   9      571.78      604.17     48.80 o
   7   8   9     1341.59     1246.60     96.14 o
   8   8   9      590.06      495.89     47.33 o
   9   8   9       16.26       -7.16     36.52 o
  10   8   9      465.55      424.38     44.81 o
  11   8   9        3.33       -3.40     34.47 o
  12   8   9        0.38      -35.67     39.68 o
  13   8   9        3.20      -36.04     36.04 o
  14   8   9       13.34      -11.80     42.84 o
  15   8   9       47.08       14.86     44.24 o
  16   8   9       75.12       -3.09     50.12 o
  17   8   9        3.65       15.60     53.74 o
   1   9   9      240.26      267.21     30.42 o
   2   9   9     1128.57     1166.63     47.96 o
   3   9   9      449.06      495.05     37.71 o
   4   9   9       59.59       47.94     32.67 o
   5   9   9      414.86      475.07     43.74 o
   6   9   9      425.16      358.35     46.90 o
   7   9   9      343.57      338.63     51.15 o
   8   9   9       39.50       83.70     37.88 o
   9   9   9      489.81      443.55     49.64 o
  10   9   9      362.94      370.03     45.37 o
  11   9   9      178.05      194.58     42.45 o
  12   9   9       47.60      -10.57     38.89 o
  13   9   9        0.91      -17.75     38.44 o
  14   9   9      300.75      242.18     50.22 o
  15   9   9      228.73      217.62     56.21 o
  16   9   9       85.95       79.08     53.36 o
   0  10   9       11.64      -36.52     36.52 o
   1  10   9     1062.33     1075.64     47.47 o
   2  10   9      147.03      -22.47     33.99 o
   3  10   9      289.99      309.26     42.25 o
   4  10   9      201.71      194.53     39.25 o
   5  10   9     1759.35     1628.49     68.64 o
   6  10   9      543.33      464.63     51.96 o
   7  10   9        2.06       -2.60     37.44 o
   8  10   9      268.05      321.05     48.60 o
   9  10   9      915.84      997.95     81.97 o
  10  10   9       27.42       54.19     40.94 o
  11  10   9      531.86      441.79     51.61 o
  12  10   9       87.21       86.53     56.32 o
  13  10   9       30.68       -9.91     48.15 o
  14  10   9       84.13       79.25     51.49 o
   1  11   9     1556.49     1637.22     72.76 o
   2  11   9      311.59      343.28     55.53 o
   3  11   9      530.94      618.91     53.41 o
   4  11   9      187.55      145.92     43.42 o
   5  11   9       15.49       23.83     38.91 o
   6  11   9      111.66      104.07     53.03 o
   7  11   9     1791.62     2034.65     89.09 o
   8  11   9        6.03       22.17     46.07 o
   9  11   9      359.21      267.62     63.37 o
  10  11   9      269.87      291.85     52.63 o
  11  11   9        3.53      -41.26     45.87 o
  12  11   9      192.44      382.18     58.96 o
   0  12   9      250.25      298.55     70.11 o
   1  12   9      101.71      199.98     45.89 o
   2  12   9       40.24       65.12     49.19 o
   3  12   9        6.72       47.26     47.97 o
   4  12   9      575.76      601.22     64.39 o
   5  12   9       94.53      261.86     55.44 o
   6  12   9        0.15      -28.36     53.86 o
   7  12   9       86.53       33.31     49.95 o
   8  12   9       21.01       -1.18     51.42 o
   9  12   9        9.58       39.09     54.40 o
  10  12   9       88.30       42.82     61.44 o
   1  13   9       49.61       12.01     45.86 o
   2  13   9      212.29      179.42     63.87 o
   3  13   9        1.65        7.93     52.11 o
   4  13   9      491.81      691.92     86.91 o
   5  13   9       36.86       33.46     52.96 o
   6  13   9      177.12      246.15     69.03 o
   0   0  10     8364.70     8864.81    310.22 o
   1   0  10      158.35      294.64     40.43 o
   2   0  10     3777.69     3667.52    122.07 o
   3   0  10    10458.23    11741.17    180.13 o
   4   0  10    58936.96    65460.37   1366.61 o
   5   0  10     3043.44     3403.73    112.84 o
   6   0  10    52227.32    54814.98    751.49 o
   7   0  10     1159.44     1248.18     50.76 o
   8   0  10    16870.92    17156.62    270.58 o
   9   0  10      777.67      756.41     46.13 o
  10   0  10    22093.29    21623.09    340.32 o
  11   0  10      342.71      377.21     44.42 o
  12   0  10     1717.47     1674.60     87.83 o
  13   0  10     3145.73     2958.46    185.48 o
  14   0  10    11278.00    11212.74    257.09 o
  15   0  10      475.43      324.02     66.45 o
  16   0  10      279.74      187.52     63.06 o
  17   0  10      271.12      404.93     71.11 o
  18   0  10     3298.56     3434.97    150.57 o
  19   0  10       27.18      -14.48     89.12 o
  20   0  10     1973.80     2107.14    161.78 o
  21   0  10      183.92      117.67     93.56 o
   1   1  10    10390.74    10954.47    183.31 o
   2   1  10     6472.13     6652.68     78.02 o
   3   1  10     3348.66     2932.94     63.18 o
   4   1  10     8495.04     9429.87    208.10 o
   5   1  10    13982.92    15040.01    206.97 o
   6   1  10    13727.22    13774.16    164.46 o
   7   1  10     4148.55     4027.49     64.63 o
   8   1  10     5572.01     5581.85     83.08 o
   9   1  10       47.64        4.81     18.85 o
  10   1  10     4927.56     4943.53     83.51 o
  11   1  10        4.07       14.38     22.91 o
  12   1  10    12290.73    12056.75    155.61 o
  13   1  10      608.43      610.49     38.07 o
  14   1  10      117.74       97.69     33.01 o
  15   1  10      721.31      662.94     47.73 o
  16   1  10     5634.42     5447.63    112.07 o
  17   1  10       43.33       30.78     35.79 o
  18   1  10      467.34      366.66     47.12 o
  19   1  10      586.58      622.85     59.20 o
  20   1  10     1258.97     1247.69     82.02 o
  21   1  10       33.08       62.38     54.36 o
   0   2  10      232.28      223.87     20.31 o
   1   2  10     7729.71     8048.59    107.30 o
   2   2  10     6549.13     7549.34     95.26 o
   3   2  10        0.49      -13.10     13.10 o
   4   2  10      951.98      967.00     36.00 o
   5   2  10     7146.40     7344.94     98.75 o
   6   2  10     2295.36     2452.41     51.47 o
   7   2  10      438.78      414.16     30.29 o
   8   2  10      397.54      460.03     27.11 o
   9   2  10        9.72      -16.63     16.63 o
  10   2  10        0.33      -11.17     19.62 o
  11   2  10     1307.01     1304.65     39.37 o
  12   2  10       38.48       11.09     21.41 o
  13   2  10      102.88      104.90     25.34 o
  14   2  10        9.87       83.36     27.00 o
  15   2  10       46.80      107.71     34.08 o
  16   2  10     1182.29     1102.71     54.24 o
  17   2  10       32.71       35.47     36.57 o
  18   2  10       10.53       19.08     43.79 o
  19   2  10      304.09      272.20     48.12 o
  20   2  10      106.32       76.39     64.68 o
  21   2  10        0.02      -41.18     52.29 o
   1   3  10      582.47      667.24     29.27 o
   2   3  10    28167.64    30073.07    382.30 o
   3   3  10     3349.81     3535.90     55.41 o
   4   3  10     2013.76     2238.95     44.03 o
   5   3  10     5562.45     5805.01     85.96 o
   6   3  10     5844.44     6038.90     91.38 o
   7   3  10      187.19      129.21     22.72 o
   8   3  10     3944.87     3851.78     61.94 o
   9   3  10     2047.96     2051.13     43.75 o
  10   3  10     3848.95     3685.05     61.46 o
  11   3  10      296.53      266.01     25.29 o
  12   3  10     1756.58     1869.47     52.82 o
  13   3  10     1998.01     1937.38     54.95 o
  14   3  10      617.69      570.49     41.81 o
  15   3  10        0.75       89.62     33.10 o
  16   3  10     2476.05     2368.07     72.92 o
  17   3  10      277.77      230.10     39.92 o
  18   3  10      449.68      449.76     47.81 o
  19   3  10       56.70       -0.60     41.41 o
  20   3  10      454.58      455.54     74.56 o
   0   4  10    21429.50    21469.23    315.62 o
   1   4  10     5731.53     6128.69     81.15 o
   2   4  10     1913.93     1898.97     43.37 o
   3   4  10     5602.74     6201.04     94.95 o
   4   4  10     5005.71     5054.42     74.68 o
   5   4  10      763.72      829.56     33.92 o
   6   4  10     9322.37     9123.27    125.96 o
   7   4  10     3118.73     3285.69     55.38 o
   8   4  10     6228.24     6294.56     86.12 o
   9   4  10      305.36      309.65     25.66 o
  10   4  10    10547.05    10193.86    120.96 o
  11   4  10      691.34      846.62     34.49 o
  12   4  10       55.89       57.15     23.76 o
  13   4  10      793.59      758.91     45.54 o
  14   4  10     1523.18     1668.05     74.33 o
  15   4  10      233.62      174.29     35.60 o
  16   4  10      383.91      380.15     42.04 o
  17   4  10      329.24      340.86     43.16 o
  18   4  10     1429.71     1482.62     66.45 o
  19   4  10       94.48       43.82     69.20 o
  20   4  10      686.06      687.45     66.46 o
   1   5  10      559.68      481.25     27.81 o
   2   5  10     7705.94     7575.44    106.05 o
   3   5  10       16.54        8.00     18.12 o
   4   5  10     3251.10     3362.59     52.20 o
   5   5  10      925.69      844.78     29.03 o
   6   5  10     6654.90     6755.27     88.61 o
   7   5  10       35.75       61.19     19.18 o
   8   5  10     7788.70     7727.62    127.80 o
   9   5  10       57.76       -1.74     22.88 o
  10   5  10        2.84      -18.29     18.29 o
  11   5  10        0.10      -20.15     20.15 o
  12   5  10      139.53       63.77     27.79 o
  13   5  10      332.84      327.94     41.26 o
  14   5  10     1479.20     1572.13     58.55 o
  15   5  10       19.35       70.52     32.21 o
  16   5  10     1058.49     1248.25     58.79 o
  17   5  10       48.39       74.62     36.50 o
  18   5  10      666.04      608.54     54.30 o
  19   5  10      369.99      406.18     63.79 o
   0   6  10     1198.36     1081.07     42.40 o
   1   6  10     2649.49     2521.16     43.10 o
   2   6  10      892.00      853.99     25.84 o
   3   6  10       40.35      -13.28     14.57 o
   4   6  10       59.51       25.19     16.24 o
   5   6  10      261.57      277.88     22.71 o
   6   6  10        2.25      -17.03     18.50 o
   7   6  10      692.54      740.15     32.26 o
   8   6  10       24.79       26.61     20.03 o
   9   6  10     1269.50     1439.41     46.37 o
  10   6  10        0.56        1.12     21.11 o
  11   6  10      255.13      182.84     30.63 o
  12   6  10     1380.45     1422.54     52.11 o
  13   6  10      539.03      469.10     38.71 o
  14   6  10       54.51       22.72     29.16 o
  15   6  10       23.61       -5.35     31.11 o
  16   6  10       62.43       73.80     35.99 o
  17   6  10      100.49       88.15     41.41 o
  18   6  10       54.65       69.48     45.83 o
  19   6  10        0.25       93.94     49.20 o
   1   7  10     1394.43     1504.21     37.97 o
   2   7  10     2171.32     2163.65     44.53 o
   3   7  10     1206.15     1137.94     35.77 o
   4   7  10       56.46       51.17     18.48 o
   5   7  10       12.99      -18.74     18.74 o
   6   7  10     3578.28     3522.69     68.40 o
   7   7  10     1095.93     1054.66     40.59 o
   8   7  10       12.04       17.54     22.92 o
   9   7  10        8.11      -19.03     25.03 o
  10   7  10       42.45       64.84     27.73 o
  11   7  10       18.48        0.89     26.95 o
  12   7  10        5.53      -25.14     25.14 o
  13   7  10      255.57      285.68     35.35 o
  14   7  10       52.71       -7.95     31.65 o
  15   7  10      104.16       61.98     38.94 o
  16   7  10       96.95      233.17     49.71 o
  17   7  10        5.82       57.37     51.24 o
  18   7  10       16.71       20.90     52.28 o
   0   8  10     6686.65     6584.31    141.16 o
   1   8  10      757.96      740.97     31.21 o
   2   8  10      133.15       87.46     21.53 o
   3   8  10      148.50      149.30     23.71 o
   4   8  10     4168.52     4130.55     75.72 o
   5   8  10       69.37       60.88     27.81 o
   6   8  10      625.91      512.30     38.08 o
   7   8  10     2226.21     1995.91     63.54 o
   8   8  10     1318.80     1308.64     61.46 o
   9   8  10       44.11       56.39     37.71 o
  10   8  10      474.14      432.11     44.34 o
  11   8  10      310.26      274.12     41.36 o
  12   8  10      147.63      217.45     41.95 o
  13   8  10      150.12      163.94     42.76 o
  14   8  10      436.64      484.36     56.98 o
  15   8  10      283.53      236.20     48.49 o
  16   8  10       42.79       11.82     47.27 o
  17   8  10      269.96      282.77     59.31 o
   1   9  10       12.45      -14.21     23.59 o
   2   9  10     1259.80     1285.19     46.06 o
   3   9  10     1121.94     1080.50     47.31 o
   4   9  10       96.31       95.88     43.88 o
   5   9  10      262.73      232.54     47.88 o
   6   9  10     1008.67      983.18     60.43 o
   7   9  10        9.01       17.10     39.61 o
   8   9  10     1068.96     1047.18     61.26 o
   9   9  10      626.35      683.50     56.22 o
  10   9  10      573.24      602.24     50.26 o
  11   9  10       50.43       56.05     38.28 o
  12   9  10       24.06      -18.67     40.79 o
  13   9  10      333.77      301.25     51.84 o
  14   9  10        0.66      -16.40     44.86 o
  15   9  10      659.41      715.98     73.67 o
   0  10  10       88.91       18.29     38.70 o
   1  10  10       16.91      -26.26     26.26 o
   2  10  10       31.53       -2.38     27.04 o
   3  10  10      150.22       96.02     36.42 o
   4  10  10      500.68      534.42     65.77 o
   5  10  10      201.81      263.19     42.48 o
   6  10  10      127.22      135.88     44.12 o
   7  10  10       20.58       -6.91     41.35 o
   8  10  10        0.10      -13.24     39.55 o
   9  10  10        1.41       29.33     41.03 o
  10  10  10        5.28       48.48     42.64 o
  11  10  10      356.64      350.85     53.33 o
  12  10  10       92.97       18.50     46.27 o
  13  10  10      101.86      212.67     58.59 o
  14  10  10        2.12      -22.66     52.61 o
   1  11  10      531.44      438.43     50.46 o
   2  11  10       31.41      -24.36     40.46 o
   3  11  10     1041.57     1072.65     61.09 o
   4  11  10      241.01      173.02     43.48 o
   5  11  10        5.13       22.45     39.01 o
   6  11  10     1015.35      943.28     67.41 o
   7  11  10       61.87      196.90     46.03 o
   8  11  10      487.44      470.43     60.76 o
   9  11  10      626.47      645.31     67.20 o
  10  11  10      184.44      243.86     51.41 o
  11  11  10        4.77       37.88     51.10 o
  12  11  10       27.03       68.27     54.08 o
   0  12  10      247.54      130.67     62.86 o
   1  12  10      176.27      112.95     44.55 o
   2  12  10      178.68      101.43     43.89 o
   3  12  10        0.01       71.47     47.74 o
   4  12  10     1284.36     1593.14     84.63 o
   5  12  10      158.45      276.66     56.44 o
   6  12  10      658.23      672.61     75.39 o
   7  12  10      141.97      166.37     58.71 o
   8  12  10      463.33      568.69     72.24 o
   9  12  10        0.56      -68.36     68.36 o
   1  13  10       57.09      -24.58     64.49 o
   2  13  10      423.68      360.75     66.58 o
   3  13  10      112.84      127.26     58.63 o
   4  13  10       77.01       -7.97     61.22 o
   5  13  10        1.20       -8.20     61.36 o
   1   1  11      608.05      558.03     37.38 o
   2   1  11       17.17       23.89     13.84 o
   3   1  11    36020.23    38961.27    403.93 o
   4   1  11        2.81      -22.08     22.08 o
   5   1  11     5760.67     6588.81     89.02 o
   6   1  11     3178.93     3339.11     59.53 o
   7   1  11    14974.01    14608.01    164.74 o
   8   1  11      313.44      332.07     23.99 o
   9   1  11     2943.44     2893.56     77.95 o
  10   1  11      908.64      826.17     36.85 o
  11   1  11     2811.39     2774.33     65.10 o
  12   1  11     3196.52     3204.01     72.48 o
  13   1  11      335.98      490.27     38.08 o
  14   1  11      297.40      293.03     37.58 o
  15   1  11      328.67      226.94     39.90 o
  16   1  11      466.92      470.58     46.58 o
  17   1  11     1028.42      976.21     59.34 o
  18   1  11     1329.88     1408.95     82.30 o
  19   1  11       19.98       86.17     52.71 o
  20   1  11      136.01      122.65     61.74 o
   0   2  11      212.04      151.85     27.26 o
   1   2  11    14380.26    15329.10    161.86 o
   2   2  11    18020.93    20290.81    208.74 o
   3   2  11     2469.73     2488.05     59.32 o
   4   2  11    20817.62    21729.93    224.16 o
   5   2  11    16892.41    17792.75    220.06 o
   6   2  11    13305.31    13217.76    160.79 o
   7   2  11       31.05      -15.30     16.74 o
   8   2  11    11665.34    11648.51    142.32 o
   9   2  11    11734.80    11414.09    143.82 o
  10   2  11     2180.28     2212.57     56.33 o
  11   2  11     3591.62     3522.51     73.87 o
  12   2  11     2174.29     2161.09     54.34 o
  13   2  11     6642.76     6494.23    100.85 o
  14   2  11     6097.75     6040.04     99.82 o
  15   2  11     2507.97     2481.99     70.35 o
  16   2  11       69.55       72.85     32.45 o
  17   2  11      415.32      433.72     43.83 o
  18   2  11      563.45      705.65     57.77 o
  19   2  11     1826.28     1909.89     83.48 o
  20   2  11      672.71      730.70     65.25 o
   1   3  11     1913.29     1987.08     35.17 o
   2   3  11     6423.86     6763.29     99.57 o
   3   3  11    31528.50    33217.71    384.77 o
   4   3  11      273.54      281.97     22.65 o
   5   3  11     1891.60     2046.30     47.37 o
   6   3  11       67.81      101.52     20.02 o
   7   3  11     9773.01     9517.12    130.31 o
   8   3  11      434.27      422.39     30.55 o
   9   3  11     5495.10     5596.87     89.65 o
  10   3  11     4290.84     4305.28     65.13 o
  11   3  11     1053.05     1061.23     49.84 o
  12   3  11       31.13       25.72     20.71 o
  13   3  11     1706.79     1880.70     51.69 o
  14   3  11        5.74      -20.49     27.88 o
  15   3  11      736.44      734.06     49.81 o
  16   3  11      339.60      382.46     40.74 o
  17   3  11      310.99      283.51     42.84 o
  18   3  11        0.64      -40.81     40.81 o
  19   3  11       83.94      -31.51     42.94 o
  20   3  11      958.13     1035.22     71.94 o
   0   4  11       89.04      125.68     20.65 o
   1   4  11     1188.56     1291.77     33.90 o
   2   4  11      774.19      806.30     30.12 o
   3   4  11     1377.06     1482.45     40.65 o
   4   4  11     1936.28     1918.41     44.37 o
   5   4  11    11041.21    11396.89    146.90 o
   6   4  11        0.22      -19.92     19.92 o
   7   4  11      276.66      346.14     29.71 o
   8   4  11      103.34       66.73     24.58 o
   9   4  11      191.18      158.41     20.35 o
  10   4  11      723.14      733.00     29.94 o
  11   4  11      114.92      107.47     22.18 o
  12   4  11      934.20      902.24     37.07 o
  13   4  11      230.28      200.77     28.00 o
  14   4  11     1207.88     1175.14     49.61 o
  15   4  11        5.33       -3.55     28.96 o
  16   4  11      698.79      663.65     47.48 o
  17   4  11      116.28       31.38     37.17 o
  18   4  11      751.30      844.41     68.15 o
  19   4  11      176.58      170.19     49.29 o
  20   4  11      341.63      426.05     64.58 o
   1   5  11     3762.59     3629.44     67.27 o
   2   5  11    12041.04    12263.21    143.61 o
   3   5  11      549.20      692.94     33.36 o
   4   5  11     4240.74     4106.23     71.34 o
   5   5  11     3458.17     3417.16     75.05 o
   6   5  11     3777.42     3963.58     76.59 o
   7   5  11     3317.40     3113.61     69.76 o
   8   5  11     2094.40     2135.09     47.83 o
   9   5  11      282.23      289.62     24.60 o
  10   5  11      200.14      168.57     23.50 o
  11   5  11      316.30      279.15     27.04 o
  12   5  11     1268.81     1216.63     43.10 o
  13   5  11       76.83       52.18     28.76 o
  14   5  11      928.62      985.99     47.54 o
  15   5  11       27.69       36.84     30.30 o
  16   5  11      187.03      126.49     38.64 o
  17   5  11     1094.48     1293.81     69.29 o
  18   5  11      157.37      217.34     48.63 o
  19   5  11      143.72      204.19     50.79 o
   0   6  11     1621.23     1456.65     70.74 o
   1   6  11      253.49      224.34     37.87 o
   2   6  11     1031.05     1058.68     43.50 o
   3   6  11     1340.59     1320.88     43.62 o
   4   6  11     4693.63     4597.51     69.53 o
   5   6  11     2239.22     2031.40     44.15 o
   6   6  11     4947.80     4797.35     72.68 o
   7   6  11        3.04      -15.45     17.34 o
   8   6  11      264.16      242.17     24.38 o
   9   6  11     5008.96     5071.94     82.47 o
  10   6  11     2139.68     2093.71     52.41 o
  11   6  11     3216.82     3154.98     71.06 o
  12   6  11     1210.32     1206.38     49.11 o
  13   6  11      252.73      320.78     35.15 o
  14   6  11        6.24        1.92     28.66 o
  15   6  11      274.78      405.37     42.07 o
  16   6  11      157.11       98.00     39.14 o
  17   6  11       79.10      156.98     46.78 o
  18   6  11      149.09      195.16     48.18 o
   1   7  11      229.34      211.81     18.82 o
   2   7  11     2068.29     2014.09     44.16 o
   3   7  11      967.68      983.88     30.35 o
   4   7  11     1688.14     1698.43     38.33 o
   5   7  11     1501.34     1433.52     52.45 o
   6   7  11      346.29      335.98     33.91 o
   7   7  11     2034.88     2120.34     54.87 o
   8   7  11     1490.56     1493.41     47.09 o
   9   7  11     1736.47     1671.32     50.53 o
  10   7  11        2.49      -25.36     25.36 o
  11   7  11     2218.89     2322.52     63.86 o
  12   7  11      201.81      202.76     31.89 o
  13   7  11       56.78       12.09     29.57 o
  14   7  11       10.52      -29.55     29.55 o
  15   7  11      199.22      239.73     48.82 o
  16   7  11      497.23      667.68     68.82 o
  17   7  11      899.50     1005.05     72.02 o
   0   8  11     3115.16     3092.35     77.47 o
   1   8  11        0.15        6.34     18.16 o
   2   8  11      206.69      185.33     21.73 o
   3   8  11      146.46      169.31     21.70 o
   4   8  11       34.78       47.31     22.49 o
   5   8  11        1.03       -6.65     23.34 o
   6   8  11      144.10      115.91     24.82 o
   7   8  11       25.97       46.14     27.30 o
   8   8  11       48.33       24.34     34.40 o
   9   8  11       78.34       85.82     37.77 o
  10   8  11       40.80       51.63     38.90 o
  11   8  11       26.53       -7.92     33.27 o
  12   8  11        7.65      -37.52     37.52 o
  13   8  11        1.22      -26.65     36.51 o
  14   8  11       50.25       73.27     43.74 o
  15   8  11        2.79      -23.13     42.74 o
  16   8  11        1.37      -44.66     44.66 o
   1   9  11     1029.23      951.52     40.96 o
   2   9  11       23.16       31.98     23.70 o
   3   9  11     1078.96     1151.87     44.30 o
   4   9  11      226.72      254.67     37.27 o
   5   9  11      163.25      202.26     40.47 o
   6   9  11        8.34       15.82     36.49 o
   7   9  11     1626.80     1732.90     85.79 o
   8   9  11       72.82      117.04     39.78 o
   9   9  11       53.88       77.25     43.53 o
  10   9  11       25.28       56.61     45.91 o
  11   9  11      497.00      388.49     51.06 o
  12   9  11        7.98      -42.79     42.79 o
  13   9  11      269.90      216.13     54.08 o
  14   9  11       23.43        3.83     49.61 o
  15   9  11        6.53        9.79     51.12 o
   0  10  11     1012.08     1039.93     88.51 o
   1  10  11       60.02       81.23     30.46 o
   2  10  11       27.73        8.41     26.48 o
   3  10  11        3.03      -28.32     28.32 o
   4  10  11      709.20      793.77     52.89 o
   5  10  11     1124.25     1299.10     68.51 o
   6  10  11      282.52      276.00     54.56 o
   7  10  11        6.73       18.00     41.62 o
   8  10  11     1032.14     1040.53     68.32 o
   9  10  11     1586.10     1506.60     79.79 o
  10  10  11      375.12      488.57     87.89 o
  11  10  11       28.32       -6.59     45.19 o
  12  10  11        4.44      -44.63     44.63 o
  13  10  11       62.05       96.54     57.62 o
   1  11  11        9.37       -9.05     36.65 o
   2  11  11      518.53      545.97     46.22 o
   3  11  11      563.76      660.63     47.71 o
   4  11  11      240.07      225.76     43.54 o
   5  11  11      280.94      216.57     49.39 o
   6  11  11     1049.11     1048.38     68.70 o
   7  11  11      877.61      858.55     73.52 o
   8  11  11      870.98      777.06     75.01 o
   9  11  11        2.61        0.38     52.62 o
  10  11  11        9.02      -28.07     50.84 o
  11  11  11      185.76      194.07     70.56 o
   0  12  11      190.91      155.48     72.70 o
   1  12  11       61.31       -9.47     45.42 o
   2  12  11      103.97       38.27     48.87 o
   3  12  11       60.90       72.80     49.39 o
   4  12  11        6.72       98.25     49.20 o
   5  12  11        6.53       47.04     75.96 o
   6  12  11      202.23      299.18     84.03 o
   7  12  11       22.20       23.44     54.49 o
   8  12  11       48.09       48.50     55.39 o
   9  12  11        8.78      -78.46     95.99 o
   1  13  11       12.31       -4.53     50.36 o
   2  13  11       55.38       52.79     54.12 o
   3  13  11      393.57      581.28     70.38 o
   4  13  11        2.07      -35.84     53.76 o
   0   0  12     1867.25     1833.23    128.54 o
   1   0  12      365.07      348.60     59.54 o
   2   0  12    46980.06    50858.02   1008.76 o
   3   0  12    13599.58    14372.33    306.50 o
   4   0  12     1720.66     1875.98     58.81 o
   5   0  12    25065.41    27114.94    447.07 o
   6   0  12     1823.90     2194.12     59.65 o
   7   0  12      265.52      316.87     31.39 o
   8   0  12     3820.73     3939.58     94.25 o
   9   0  12    11463.53    11158.75    197.84 o
  10   0  12        9.72      -12.46     27.78 o
  11   0  12     3220.87     3197.55    114.37 o
  12   0  12    10998.60    10634.43    207.45 o
  13   0  12     5741.43     5874.09    230.03 o
  14   0  12      324.24      326.21     54.39 o
  15   0  12     3921.24     4009.32    128.59 o
  16   0  12     2531.97     2707.35    151.64 o
  17   0  12       99.31      104.39     60.55 o
  18   0  12      782.33      836.32    100.34 o
  19   0  12     3544.50     3731.69    189.16 o
  20   0  12      105.24       77.23     93.69 o
   1   1  12     7936.23     8369.73    157.37 o
   2   1  12    12866.62    13600.56    228.20 o
   3   1  12    29905.67    32772.23    344.30 o
   4   1  12       22.34       40.84     20.72 o
   5   1  12     2544.54     2490.13     46.48 o
   6   1  12     1608.64     1485.78     70.07 o
   7   1  12     7942.10     7432.96     97.50 o
   8   1  12     2208.33     2118.64     48.88 o
   9   1  12      223.66      216.07     24.68 o
  10   1  12      201.69      131.84     24.65 o
  11   1  12     3527.49     3407.21     71.62 o
  12   1  12      583.85      453.68     35.90 o
  13   1  12     3480.52     3589.34     80.35 o
  14   1  12     3162.09     3179.07     79.51 o
  15   1  12     1832.49     1832.58     64.73 o
  16   1  12     1843.59     1728.95     92.61 o
  17   1  12     2251.53     2236.95     88.37 o
  18   1  12      250.95      237.80     52.12 o
  19   1  12       62.35       24.56     47.68 o
  20   1  12     1017.68     1071.69    148.39 o
   0   2  12    34529.63    36450.44    589.91 o
   1   2  12      991.94     1076.37     47.10 o
   2   2  12     2663.43     2806.25     46.42 o
   3   2  12       22.73      -13.98     13.98 o
   4   2  12     1623.42     1674.87     55.19 o
   5   2  12     3982.23     3999.05     70.87 o
   6   2  12       63.96        3.33     17.53 o
   7   2  12       47.32       16.93     18.57 o
   8   2  12       50.12       22.26     19.86 o
   9   2  12      366.54      395.06     35.28 o
  10   2  12       10.96      -20.78     21.23 o
  11   2  12      153.35      157.57     27.50 o
  12   2  12      494.70      465.22     36.63 o
  13   2  12      128.28      133.63     32.04 o
  14   2  12     2205.75     2233.76     68.72 o
  15   2  12       45.85       56.02     32.26 o
  16   2  12       84.79        1.05     37.13 o
  17   2  12        2.01      -31.69     40.06 o
  18   2  12      420.95      407.04     56.92 o
  19   2  12        3.38      -48.34     48.34 o
  20   2  12       48.47      -28.07     61.60 o
   1   3  12        6.53        2.29     14.18 o
   2   3  12     4284.09     4053.88     59.43 o
   3   3  12     9628.60     9658.60    114.29 o
   4   3  12      250.93      221.78     23.93 o
   5   3  12      551.82      630.92     31.19 o
   6   3  12     1062.04      958.25     36.45 o
   7   3  12     1827.66     1725.70     49.45 o
   8   3  12     2308.63     2104.62     55.88 o
   9   3  12       63.04       73.89     23.79 o
  10   3  12     3683.59     3757.06     79.13 o
  11   3  12      936.54      843.32     41.47 o
  12   3  12     1841.08     1822.57     58.91 o
  13   3  12     3805.48     3658.89     73.27 o
  14   3  12      939.04      834.47     42.52 o
  15   3  12      317.73      303.46     37.18 o
  16   3  12        4.33        2.36     35.09 o
  17   3  12     1148.83     1267.63     68.04 o
  18   3  12        0.63      -14.89     48.52 o
  19   3  12       55.90       71.04     45.58 o
  20   3  12      165.49       55.28     52.88 o
   0   4  12      408.46      369.13     26.62 o
   1   4  12     4010.52     3789.26     59.34 o
   2   4  12      221.59      142.57     24.05 o
   3   4  12     9271.12     8921.44    111.11 o
   4   4  12     3189.14     3174.99     74.75 o
   5   4  12    28745.01    29631.47    340.91 o
   6   4  12        3.82       -9.95     20.06 o
   7   4  12       99.77       77.71     24.68 o
   8   4  12       20.71       -6.91     21.22 o
   9   4  12    10521.87    10336.06    138.63 o
  10   4  12      410.71      452.62     33.61 o
  11   4  12      678.30      600.11     38.75 o
  12   4  12      956.51      856.84     37.46 o
  13   4  12     1180.76     1198.08     43.62 o
  14   4  12       39.84        9.90     27.70 o
  15   4  12     1107.13     1252.17     55.28 o
  16   4  12     1917.13     1733.53     69.00 o
  17   4  12     1043.26     1136.20     61.16 o
  18   4  12       97.24       34.96     43.85 o
  19   4  12     2452.27     2498.67     96.56 o
   1   5  12      668.87      600.93     31.60 o
   2   5  12     1424.52     1447.22     50.32 o
   3   5  12     5563.23     5441.71     88.10 o
   4   5  12        1.50      -18.50     18.50 o
   5   5  12      218.36      248.19     29.66 o
   6   5  12      518.44      594.48     34.62 o
   7   5  12     4475.52     4491.71     85.18 o
   8   5  12     1370.05     1396.70     52.95 o
   9   5  12       76.53       49.73     26.20 o
  10   5  12     4759.00     4767.81     89.64 o
  11   5  12     1264.91     1204.04     40.79 o
  12   5  12      610.14      614.04     40.86 o
  13   5  12      468.46      547.68     37.99 o
  14   5  12      143.26      146.19     33.08 o
  15   5  12      231.46      281.21     40.61 o
  16   5  12       70.62       89.53     41.54 o
  17   5  12     1080.32     1272.98     70.53 o
  18   5  12       22.89       -6.49     43.38 o
  19   5  12       83.37      -22.83     51.49 o
   0   6  12     2218.83     2079.20     82.46 o
   1   6  12      132.77       85.91     24.33 o
   2   6  12        1.16      -19.24     19.24 o
   3   6  12      180.76      196.83     27.59 o
   4   6  12      138.11      133.56     24.78 o
   5   6  12        5.07      -19.44     22.58 o
   6   6  12      423.44      456.14     33.52 o
   7   6  12      651.07      624.31     38.30 o
   8   6  12      258.58      260.30     26.69 o
   9   6  12      181.22      273.48     34.62 o
  10   6  12      878.48      879.73     35.44 o
  11   6  12      185.29      138.65     25.66 o
  12   6  12     1457.82     1452.05     52.83 o
  13   6  12       16.39       -0.32     29.45 o
  14   6  12        9.60       28.76     32.83 o
  15   6  12       37.79       84.98     44.21 o
  16   6  12      161.50      109.23     42.76 o
  17   6  12        7.66      -26.39     40.75 o
  18   6  12       75.12      118.64     47.26 o
   1   7  12      236.89      180.68     30.02 o
   2   7  12     1141.05     1084.26     47.24 o
   3   7  12      151.27      119.91     28.99 o
   4   7  12       30.19       12.64     23.74 o
   5   7  12        1.10      -17.10     17.10 o
   6   7  12      685.19      645.58     38.06 o
   7   7  12     1126.34     1164.57     48.32 o
   8   7  12     1036.53     1052.92     40.85 o
   9   7  12       89.36      128.54     25.28 o
  10   7  12      757.77      709.32     42.14 o
  11   7  12       67.10       27.35     34.41 o
  12   7  12       79.61       72.88     30.60 o
  13   7  12       16.70        4.64     30.00 o
  14   7  12       88.96       38.37     34.77 o
  15   7  12       53.13      -44.13     44.13 o
  16   7  12        1.87       19.05     49.41 o
  17   7  12      610.12      829.76     74.15 o
   0   8  12     3147.30     3076.19     73.04 o
   1   8  12     2650.62     2590.46     47.25 o
   2   8  12       99.59       30.48     19.07 o
   3   8  12      310.47      295.30     22.46 o
   4   8  12     3764.93     3820.71     62.99 o
   5   8  12     2635.74     2645.04     56.46 o
   6   8  12     1060.13     1033.22     37.08 o
   7   8  12       77.52       57.63     22.57 o
   8   8  12        1.06       17.00     34.63 o
   9   8  12     7377.40     7642.26    156.99 o
  10   8  12      663.07      670.45     57.64 o
  11   8  12       28.81      -31.98     39.14 o
  12   8  12      175.81      123.05     41.50 o
  13   8  12      167.32      155.49     43.47 o
  14   8  12        5.11       -6.81     45.63 o
  15   8  12      111.92       82.48     51.06 o
  16   8  12      965.19      937.42     76.04 o
   1   9  12        4.00      -19.19     19.19 o
   2   9  12     2047.58     1991.93     46.89 o
   3   9  12      710.81      792.39     32.14 o
   4   9  12      486.18      548.69     38.24 o
   5   9  12       21.52       12.82     32.62 o
   6   9  12       86.90      113.70     36.50 o
   7   9  12     3376.78     3374.18    101.11 o
   8   9  12      654.02      657.21     56.08 o
   9   9  12       87.61      115.07     60.36 o
  10   9  12      172.18      142.75     58.51 o
  11   9  12      347.55      353.45     52.38 o
  12   9  12        6.18      -20.70     51.22 o
  13   9  12       33.23      -40.32     64.33 o
  14   9  12      619.69      601.00     75.53 o
  15   9  12      195.65      220.13     67.17 o
   0  10  12      462.21      542.28     52.59 o
   1  10  12      410.55      353.62     33.92 o
   2  10  12      197.53      142.99     31.81 o
   3  10  12        3.87      -25.92     25.92 o
   4  10  12        1.25        3.68     32.51 o
   5  10  12      320.55      323.58     40.92 o
   6  10  12      106.77      156.34     54.90 o
   7  10  12       16.40      -43.61     43.61 o
   8  10  12       79.32      132.44     50.46 o
   9  10  12       30.43       33.84     50.47 o
  10  10  12       85.28       33.82     59.96 o
  11  10  12        1.08      -52.59     61.88 o
  12  10  12      176.74      218.29     61.42 o
  13  10  12       89.17       12.01     57.87 o
   1  11  12       93.71      115.01     45.44 o
   2  11  12      738.80      777.67     55.21 o
   3  11  12      295.10      354.71     46.69 o
   4  11  12      101.17      106.73     47.50 o
   5  11  12       45.36        7.83     42.98 o
   6  11  12       69.35       67.56     55.11 o
   7  11  12      816.24      929.02     98.31 o
   8  11  12        0.40       91.36     52.49 o
   9  11  12       53.28       55.91     52.63 o
  10  11  12      149.98      209.17     61.03 o
  11  11  12       87.52      -20.68     54.74 o
   0  12  12        0.42      -58.00     58.00 o
   1  12  12      323.80      331.64     53.56 o
   2  12  12        4.71       19.50     45.55 o
   3  12  12      121.10       22.00     52.05 o
   4  12  12       77.82       20.21     48.42 o
   5  12  12      940.52      932.88    113.84 o
   6  12  12       28.61        4.37     67.68 o
   7  12  12        0.37       16.43     52.20 o
   8  12  12      146.99      113.98     64.17 o
   1  13  12       80.26      143.54     66.18 o
   2  13  12       12.11       50.67     49.74 o
   1   1  13      379.13      361.36     37.09 o
   2   1  13    19662.49    19928.54    315.25 o
   3   1  13      225.36      325.17     21.40 o
   4   1  13     6220.34     6460.56     87.30 o
   5   1  13     1340.25     1586.69     58.13 o
   6   1  13      110.03      158.94     22.44 o
   7   1  13     1095.73     1308.19     66.59 o
   8   1  13     3365.90     2941.41     57.04 o
   9   1  13     1205.29     1190.97     40.07 o
  10   1  13      266.52      253.34     27.48 o
  11   1  13      411.69      365.83     31.20 o
  12   1  13      480.21      510.66     36.33 o
  13   1  13     3719.21     3604.59     87.30 o
  14   1  13       34.19       29.58     31.90 o
  15   1  13        1.36       62.97     38.40 o
  16   1  13      866.08      862.82     61.41 o
  17   1  13     1365.02     1432.41     84.28 o
  18   1  13      123.14       83.29     62.01 o
  19   1  13       22.35      -55.53     55.53 o
  20   1  13      938.32      607.74     85.32 o
   0   2  13    11234.82    11499.15    180.34 o
   1   2  13      778.07      824.67     51.71 o
   2   2  13     1383.70     1412.13     35.14 o
   3   2  13     1512.29     1730.90     39.24 o
   4   2  13    27045.27    27597.20    299.88 o
   5   2  13     1323.39     1298.12     37.23 o
   6   2  13     2937.04     2808.99     85.31 o
   7   2  13      364.48      397.76     27.16 o
   8   2  13     1550.98     1406.74     42.29 o
   9   2  13     2891.67     2759.23     59.79 o
  10   2  13     9117.19     9017.93    125.45 o
  11   2  13      121.77       91.58     25.44 o
  12   2  13      353.56      282.67     32.82 o
  13   2  13        2.46      -27.13     27.13 o
  14   2  13     1133.62     1125.30     55.99 o
  15   2  13       32.83       88.37     39.51 o
  16   2  13       15.30      -11.08     38.82 o
  17   2  13        2.46      -49.93     49.93 o
  18   2  13     6288.12     6076.19    183.41 o
  19   2  13      746.03      756.92     97.07 o
  20   2  13      856.08      781.39     99.23 o
   1   3  13     1244.21     1224.37     35.38 o
   2   3  13     5021.53     4612.73     71.33 o
   3   3  13     1124.43     1214.93     33.48 o
   4   3  13     3662.65     3530.45     59.60 o
   5   3  13     1684.99     1708.95     59.23 o
   6   3  13     4799.45     4671.30     78.86 o
   7   3  13      380.36      341.59     27.50 o
   8   3  13     6550.15     6555.89    104.46 o
   9   3  13     3986.26     4031.82     74.94 o
  10   3  13      809.36      760.58     44.89 o
  11   3  13      610.79      685.23     38.93 o
  12   3  13     3827.17     3696.57    129.08 o
  13   3  13       75.86       14.99     31.26 o
  14   3  13       26.07       13.36     35.80 o
  15   3  13      354.77      267.51     46.59 o
  16   3  13      724.48      713.63     71.25 o
  17   3  13      288.46      326.31     67.49 o
  18   3  13      579.57      550.72     80.95 o
  19   3  13      106.07       10.37     60.96 o
   0   4  13      779.20      783.70     40.10 o
   1   4  13       32.72       22.81     17.62 o
   2   4  13      427.31      385.42     36.40 o
   3   4  13      464.20      446.92     44.17 o
   4   4  13     1605.32     1601.16     47.77 o
   5   4  13     5080.33     5145.12     85.00 o
   6   4  13     9659.79    10033.93    136.95 o
   7   4  13      885.05      884.01     39.41 o
   8   4  13      190.22      172.74     28.73 o
   9   4  13       28.25       26.15     24.28 o
  10   4  13      230.61      190.86     29.23 o
  11   4  13     1875.07     1693.90     56.11 o
  12   4  13        0.25      -27.82     27.82 o
  13   4  13     1211.48     1206.36     57.46 o
  14   4  13      185.64      215.01     43.00 o
  15   4  13       17.04       25.18     31.65 o
  16   4  13     1535.12     1541.46     67.66 o
  17   4  13      119.33      102.18     44.62 o
  18   4  13      318.14      283.72     52.76 o
  19   4  13       53.86       24.55     50.28 o
   1   5  13      592.63      538.45     29.89 o
   2   5  13       15.39      -18.28     18.28 o
   3   5  13     6474.99     6680.70    101.31 o
   4   5  13      216.18      233.32     27.65 o
   5   5  13       55.96       20.70     21.46 o
   6   5  13      887.64      955.90     40.84 o
   7   5  13     1949.24     2072.47     58.77 o
   8   5  13     1522.36     1560.18     53.31 o
   9   5  13      503.69      522.32     39.19 o
  10   5  13       89.94       74.62     30.48 o
  11   5  13     1926.98     1865.34     72.45 o
  12   5  13      687.28      798.93     52.63 o
  13   5  13     3011.94     3037.65    101.70 o
  14   5  13      360.74      279.51     38.00 o
  15   5  13      791.90      662.41     51.89 o
  16   5  13     2994.64     3222.63    112.80 o
  17   5  13      146.76      175.69     48.86 o
  18   5  13      209.62      218.56     61.89 o
   0   6  13      649.76      680.94     53.58 o
   1   6  13      455.36      408.60     32.95 o
   2   6  13       81.01       44.24     22.27 o
   3   6  13      401.36      400.51     33.12 o
   4   6  13     2596.08     2490.06     60.46 o
   5   6  13      901.62      913.07     40.97 o
   6   6  13       20.67      -18.23     23.23 o
   7   6  13     1647.36     1624.81     55.35 o
   8   6  13     8821.90     8540.47    134.75 o
   9   6  13     1059.87     1150.67     52.22 o
  10   6  13     2094.76     2124.93     69.10 o
  11   6  13     1906.48     1862.48     66.79 o
  12   6  13     1008.91     1098.29     61.13 o
  13   6  13       82.85       98.38     33.25 o
  14   6  13     3035.08     3350.54     99.54 o
  15   6  13       30.82       43.92     37.82 o
  16   6  13       82.67       20.69     42.27 o
  17   6  13       23.40       23.05     46.14 o
  18   6  13     3251.67     3799.60    176.41 o
   1   7  13        8.60       31.66     27.82 o
   2   7  13     2215.61     2079.73     63.06 o
   3   7  13     1582.68     1431.27     53.99 o
   4   7  13        6.34      -24.32     24.32 o
   5   7  13     1298.90     1304.44     53.78 o
   6   7  13     3115.61     3075.77     88.53 o
   7   7  13     2176.85     2245.18     69.62 o
   8   7  13     1576.64     1583.93     64.59 o
   9   7  13      348.32      326.90     42.21 o
  10   7  13       56.47       59.36     31.30 o
  11   7  13      175.81      116.59     40.47 o
  12   7  13     1088.14     1220.80     62.07 o
  13   7  13      343.88      273.62     40.89 o
  14   7  13       10.31        4.61     37.12 o
  15   7  13      101.68       83.90     72.89 o
  16   7  13     1881.73     2081.84    104.46 o
  17   7  13        8.49       -4.75     52.87 o
   0   8  13       11.66      -17.95     41.71 o
   1   8  13       40.04       36.03     30.64 o
   2   8  13       89.01       15.30     30.57 o
   3   8  13       25.91       41.53     30.98 o
   4   8  13       90.73      127.48     52.86 o
   5   8  13      362.18      415.82     43.73 o
   6   8  13       25.80       64.56     33.65 o
   7   8  13       90.76      112.92     35.63 o
   8   8  13      764.72      704.19     54.52 o
   9   8  13      171.08      155.15     46.05 o
  10   8  13      151.12      171.29     47.48 o
  11   8  13        3.48      -39.53     39.53 o
  12   8  13      171.69      159.21     45.16 o
  13   8  13      184.27      207.52     55.36 o
  14   8  13       93.06        7.73     51.16 o
  15   8  13       19.51       -3.29     54.02 o
  16   8  13       23.70      -54.59     61.34 o
   1   9  13       90.16       54.41     22.68 o
   2   9  13      967.62      952.52     38.21 o
   3   9  13        3.95       -5.75     22.90 o
   4   9  13      153.20      177.53     30.68 o
   5   9  13      356.61      395.96     39.67 o
   6   9  13     1840.72     1970.41     68.87 o
   7   9  13        7.67       57.23     39.76 o
   8   9  13      887.04      835.64     64.70 o
   9   9  13      629.49      638.76     61.03 o
  10   9  13       31.96       44.55     46.63 o
  11   9  13      139.55      192.37     66.58 o
  12   9  13      313.63      313.46     62.65 o
  13   9  13        9.59      -49.06     49.06 o
  14   9  13       73.48       99.39     55.15 o
   0  10  13      646.60      690.13     58.39 o
   1  10  13      245.17      238.07     33.92 o
   2  10  13      229.16      168.02     32.64 o
   3  10  13       93.19       26.37     30.84 o
   4  10  13     2663.46     2886.54     84.20 o
   5  10  13      746.83      760.46     53.35 o
   6  10  13     1165.62     1098.86     57.31 o
   7  10  13       36.10      -41.13     41.13 o
   8  10  13      548.64      617.44     61.73 o
   9  10  13      212.58      235.71     54.26 o
  10  10  13      716.53      767.74     87.34 o
  11  10  13        1.82      -48.03     48.03 o
  12  10  13        1.97       27.12     73.77 o
   1  11  13       16.17       16.23     40.64 o
   2  11  13      494.77      561.69     47.24 o
   3  11  13     1164.23     1234.93     88.10 o
   4  11  13        9.68       -6.78     35.83 o
   5  11  13      131.39       64.06     41.34 o
   6  11  13      911.18      997.65     64.26 o
   7  11  13      523.54      605.33     53.61 o
   8  11  13      619.48      502.73     63.08 o
   9  11  13      135.57       84.21     59.59 o
  10  11  13      124.80       81.39     54.14 o
   0  12  13        9.85      -40.03     63.30 o
   1  12  13       57.80       56.63     41.69 o
   2  12  13        7.44       -1.33     40.36 o
   3  12  13       10.26       21.94     40.74 o
   4  12  13       32.58       34.79     42.95 o
   5  12  13      175.28      280.50     56.48 o
   6  12  13       44.53       85.52     49.66 o
   7  12  13       86.73       67.08     44.62 o
   0   0  14     3352.65     3039.61    175.84 o
   1   0  14      731.80      833.38     70.92 o
   2   0  14        1.38       49.69     39.44 o
   3   0  14      226.33      324.03     55.78 o
   4   0  14     2820.44     2499.83     63.35 o
   5   0  14       12.55        6.01     23.35 o
   6   0  14     1772.32     1640.68     98.76 o
   7   0  14     4357.32     4401.78     95.76 o
   8   0  14      609.16      552.78     48.90 o
   9   0  14     2091.72     1983.90     70.43 o
  10   0  14      714.60      575.12     53.29 o
  11   0  14       78.67      -13.84     32.01 o
  12   0  14      909.87      829.63     59.26 o
  13   0  14     1235.73     1368.53     87.35 o
  14   0  14      132.14      169.80     58.44 o
  15   0  14        6.81       -8.58     65.08 o
  16   0  14      745.33      772.53    107.84 o
  17   0  14     2271.33     2058.93    157.54 o
  18   0  14     2560.68     2650.98    255.27 o
  19   0  14     1196.48     1258.16    144.23 o
  20   0  14      403.11      249.85    208.67 o
   1   1  14      146.79      162.18     32.10 o
   2   1  14     3437.97     3398.96     95.17 o
   3   1  14      764.86      830.64     52.01 o
   4   1  14      837.33      729.47     26.29 o
   5   1  14     2914.50     2831.08     57.46 o
   6   1  14     4823.72     4838.66     75.01 o
   7   1  14        4.59       -1.41     19.83 o
   8   1  14     4335.80     4149.78     69.39 o
   9   1  14      244.03      258.59     25.39 o
  10   1  14     2313.50     2278.68     57.17 o
  11   1  14     2066.94     1942.18     56.01 o
  12   1  14      913.26      850.46     45.72 o
  13   1  14      619.74      571.34     47.20 o
  14   1  14       20.82       -2.50     34.53 o
  15   1  14     2635.50     2656.93    113.83 o
  16   1  14      898.27      936.03     82.11 o
  17   1  14      728.55      769.26     82.31 o
  18   1  14     1135.19     1112.42     94.89 o
  19   1  14      735.62      780.65     89.31 o
  20   1  14      307.47      271.72     74.16 o
   0   2  14      427.06      518.41     86.81 o
   1   2  14     2982.10     2970.45     67.64 o
   2   2  14     1789.14     2075.06     53.34 o
   3   2  14      343.04      435.74     21.72 o
   4   2  14      437.05      480.42     26.27 o
   5   2  14     4684.17     4874.59     74.87 o
   6   2  14      513.31      463.28     26.35 o
   7   2  14     1263.80     1247.44     44.69 o
   8   2  14     1140.28     1109.54     40.73 o
   9   2  14     1743.75     1803.76     50.38 o
  10   2  14       66.96       62.89     27.43 o
  11   2  14        1.67      -18.63     22.84 o
  12   2  14       79.17       16.34     31.17 o
  13   2  14     2499.56     2483.14    118.25 o
  14   2  14      298.93      247.32     41.41 o
  15   2  14      482.56      494.20     66.50 o
  16   2  14      470.89      441.35     67.75 o
  17   2  14        4.44      -36.79     52.63 o
  18   2  14       21.77       65.08     59.72 o
  19   2  14       48.98       47.16     62.11 o
   1   3  14        6.88       -1.98     15.60 o
   2   3  14      657.40      565.72     28.17 o
   3   3  14      172.86      157.78     18.64 o
   4   3  14     2264.62     2186.96     46.77 o
   5   3  14     1044.50     1216.72     39.02 o
   6   3  14     4466.97     4220.48     80.86 o
   7   3  14      820.74      757.46     34.97 o
   8   3  14      291.25      276.85     29.02 o
   9   3  14     2589.33     2568.25     88.64 o
  10   3  14      199.18      170.94     27.70 o
  11   3  14       91.94       -1.13     27.67 o
  12   3  14     3764.47     3708.51     95.35 o
  13   3  14        3.02      -31.85     31.85 o
  14   3  14      963.40      740.66     61.92 o
  15   3  14       10.48       28.14     50.35 o
  16   3  14     1207.09     1404.53    149.67 o
  17   3  14      464.46      343.03     68.79 o
  18   3  14       75.99       88.69     59.78 o
  19   3  14      176.27      137.59     62.80 o
   0   4  14     2257.60     2047.20     60.09 o
   1   4  14     5208.33     4998.32     79.06 o
   2   4  14       40.15       38.84     17.52 o
   3   4  14      735.93      625.10     28.54 o
   4   4  14    11327.95    11305.85    147.58 o
   5   4  14     8185.58     8197.00    126.94 o
   6   4  14     1752.38     1869.68     51.41 o
   7   4  14      558.35      590.22     34.86 o
   8   4  14     2469.27     2391.46     62.39 o
   9   4  14     1105.96     1107.38     46.96 o
  10   4  14     2685.18     2645.87     70.49 o
  11   4  14     1921.80     1907.61     81.69 o
  12   4  14        3.91      -29.62     32.56 o
  13   4  14      337.53      347.94     50.74 o
  14   4  14     1680.74     1615.92    121.80 o
  15   4  14     1263.41     1221.62     87.12 o
  16   4  14       87.09      118.91     57.17 o
  17   4  14      511.13      505.49     90.55 o
  18   4  14     2157.73     2308.14    132.04 o
  19   4  14      676.48      645.57     87.32 o
   1   5  14       75.01       10.37     17.47 o
   2   5  14     2358.88     2230.68     53.90 o
   3   5  14     2914.92     3035.95     59.53 o
   4   5  14      172.64       97.70     21.97 o
   5   5  14     1051.20     1131.48     42.26 o
   6   5  14      272.99      228.10     28.37 o
   7   5  14      376.41      353.60     32.47 o
   8   5  14     5589.21     5519.69    100.49 o
   9   5  14      223.91      177.13     35.39 o
  10   5  14     1913.51     1897.47     69.10 o
  11   5  14     4232.73     4190.79    111.74 o
  12   5  14      683.96      842.69     62.18 o
  13   5  14      474.49      456.98     54.14 o
  14   5  14      433.28      357.11    108.39 o
  15   5  14      235.95      335.35     64.82 o
  16   5  14      855.48      839.97    121.96 o
  17   5  14      816.96      908.98     86.10 o
  18   5  14      375.26      340.57     73.44 o
   0   6  14      875.48      819.48     57.83 o
   1   6  14     1707.03     1568.99     59.62 o
   2   6  14       32.61       43.96     21.92 o
   3   6  14      866.98      892.46     51.82 o
   4   6  14      249.22      241.74     26.47 o
   5   6  14      745.48      828.51     43.36 o
   6   6  14      216.55      211.87     39.36 o
   7   6  14       89.32      100.94     32.21 o
   8   6  14        1.62        6.46     30.32 o
   9   6  14      575.65      636.23     61.84 o
  10   6  14      576.99      694.81     77.84 o
  11   6  14        0.61       44.07     43.23 o
  12   6  14       40.01       24.69     41.01 o
  13   6  14     1234.60     1146.49     91.50 o
  14   6  14      306.80      201.98     58.89 o
  15   6  14      101.58       22.69     52.25 o
  16   6  14      344.77      327.28     67.02 o
  17   6  14       47.98      149.90     62.17 o
   1   7  14      161.56      156.21     29.86 o
   2   7  14      114.34      109.32     29.22 o
   3   7  14      500.11      451.46     37.05 o
   4   7  14      366.19      392.28     39.26 o
   5   7  14        8.59       34.99     28.92 o
   6   7  14      206.78      221.42     39.77 o
   7   7  14     3844.09     3789.74    101.87 o
   8   7  14        3.97      -25.01     35.79 o
   9   7  14     1812.51     1819.61     77.24 o
  10   7  14     1639.90     1609.25     75.00 o
  11   7  14       33.27       21.17     46.89 o
  12   7  14     1687.97     1782.98     94.49 o
  13   7  14       37.09       -4.15     45.73 o
  14   7  14       77.88       86.66     58.91 o
  15   7  14        5.44      -26.01     70.85 o
  16   7  14     1273.55     1400.04    125.25 o
   0   8  14       21.78       19.45     58.44 o
   1   8  14     3122.65     2959.02     82.16 o
   2   8  14      230.89      224.38     44.94 o
   3   8  14     1540.58     1419.22     72.28 o
   4   8  14     2992.02     2773.60    115.36 o
   5   8  14     6099.21     6038.46    145.49 o
   6   8  14     5362.94     5614.57    141.22 o
   7   8  14      128.23       96.34     43.97 o
   8   8  14      994.70     1194.90     95.24 o
   9   8  14      917.02      949.07    112.94 o
  10   8  14     1633.39     1775.51    116.06 o
  11   8  14     1383.96     1441.70    110.87 o
  12   8  14       34.73       79.24     71.51 o
  13   8  14      157.98      226.09     78.04 o
  14   8  14      789.24      896.30    108.09 o
  15   8  14     1001.70      992.91    114.99 o
   1   9  14      295.95      254.31     49.31 o
   2   9  14     1391.14     1414.46     87.37 o
   3   9  14      961.46     1102.86     70.44 o
   4   9  14     1801.47     1730.78    123.23 o
   5   9  14        8.66      -74.88     75.96 o
   6   9  14     1358.57     1344.48     96.79 o
   7   9  14      792.66      701.37     85.69 o
   8   9  14      604.10      439.35     79.18 o
   9   9  14     1496.63     1368.35    106.80 o
  10   9  14       48.07        1.33    102.45 o
  11   9  14       59.22       53.06     70.56 o
  12   9  14      517.38      772.20    108.04 o
  13   9  14      482.61      469.17     93.05 o
  14   9  14       64.20       59.04     98.29 o
   0  10  14      356.60      386.77     79.70 o
   1  10  14      204.91      173.93     50.12 o
   2  10  14      243.52      161.25     49.16 o
   3  10  14       69.26       12.49     43.86 o
   4  10  14      310.43      271.94     82.79 o
   5  10  14      224.31      241.74     81.38 o
   6  10  14        2.08       34.47     63.48 o
   7  10  14      266.51      148.53    111.95 o
   8  10  14       18.83      -55.25     57.59 o
   9  10  14       64.12      127.89     71.92 o
  10  10  14      208.50      233.12     77.24 o
  11  10  14       54.12       64.16     46.19 o
  12  10  14        7.67       22.05     70.33 o
   1  11  14        0.19      -56.07     56.07 o
   2  11  14      883.97      893.99     85.08 o
   3  11  14       72.16       89.78     69.23 o
   4  11  14      256.47      263.48     88.16 o
   5  11  14      343.02      200.51     86.75 o
   6  11  14       58.39       92.95     44.84 o
   7  11  14       92.13      109.23     38.13 o
   8  11  14       97.10       49.59     36.64 o
   9  11  14       39.96       42.35     37.13 o
  10  11  14      527.51      612.21    118.94 o
   0  12  14      111.74       87.76     53.27 o
   1  12  14       32.86       13.64     35.10 o
   2  12  14       39.50        1.85     35.46 o
   3  12  14      276.87      245.37     43.00 o
   4  12  14      224.66      199.18     45.09 o
   5  12  14       32.86      -23.15     38.51 o
   6  12  14      615.67      644.58     65.62 o
   1   1  15     2067.88     1745.27     87.42 o
   2   1  15        8.49       31.69     29.64 o
   3   1  15     3941.42     3614.72    102.86 o
   4   1  15     2745.42     3000.10     58.08 o
   5   1  15      108.38       63.98     24.78 o
   6   1  15     2237.57     2392.31     49.86 o
   7   1  15     5906.53     5848.58     89.04 o
   8   1  15     2111.02     2027.34     47.63 o
   9   1  15     1318.60     1363.88     43.41 o
  10   1  15      242.81      229.10     31.48 o
  11   1  15      459.49      493.91     40.07 o
  12   1  15       20.13       17.11     32.27 o
  13   1  15       48.24       32.76     48.67 o
  14   1  15      192.29      187.00     52.15 o
  15   1  15      106.30       48.51     47.57 o
  16   1  15       71.76       73.48     53.68 o
  17   1  15     2075.73     2092.15    113.72 o
  18   1  15       80.54       43.06     61.52 o
  19   1  15       19.73      137.30     64.59 o
   0   2  15      339.44      287.94     55.37 o
   1   2  15     6443.84     6160.41    137.90 o
   2   2  15      914.54      781.64     39.05 o
   3   2  15      724.31      618.86     31.81 o
   4   2  15        8.39      -17.64     17.64 o
   5   2  15    21731.16    21801.15    314.05 o
   6   2  15      500.82      615.10     28.98 o
   7   2  15        1.87        4.42     18.00 o
   8   2  15     2278.16     2193.05     55.70 o
   9   2  15    10043.12     9369.28    125.80 o
  10   2  15       72.03       74.47     28.04 o
  11   2  15     2029.75     1994.46     68.05 o
  12   2  15       10.93       22.26     32.99 o
  13   2  15       69.65      -40.01     40.01 o
  14   2  15      367.73      239.51     53.93 o
  15   2  15      532.97      506.76     67.73 o
  16   2  15        0.71      -22.58     49.34 o
  17   2  15      936.78      692.90     81.66 o
  18   2  15       11.40      -53.27     53.27 o
  19   2  15     1653.78     1406.00    105.38 o
   1   3  15     1753.02     1577.55     43.04 o
   2   3  15      522.77      678.38     32.75 o
   3   3  15    10910.99    10404.03    133.25 o
   4   3  15     2268.06     2472.94     57.92 o
   5   3  15      527.04      561.79     28.65 o
   6   3  15        3.21       -2.88     18.83 o
   7   3  15     5088.07     5027.34     94.03 o
   8   3  15      266.85      335.26     30.22 o
   9   3  15     1183.15     1206.47     46.49 o
  10   3  15     1072.48     1078.23     51.03 o
  11   3  15     1647.57     1582.12     63.14 o
  12   3  15      163.23      110.21     39.55 o
  13   3  15      318.45      299.49     55.13 o
  14   3  15      579.88      513.94     64.77 o
  15   3  15      143.87      132.59     51.90 o
  16   3  15       73.05       94.90     56.92 o
  17   3  15     1656.65     1595.27    103.75 o
  18   3  15        4.33       10.22     58.77 o
  19   3  15        3.40      -34.10     58.31 o
   0   4  15      631.83      547.74     30.78 o
   1   4  15     1526.41     1590.98     36.69 o
   2   4  15      702.42      709.07     28.45 o
   3   4  15      906.98      980.03     36.74 o
   4   4  15     6675.55     7206.02    110.63 o
   5   4  15     2012.12     1982.90     57.35 o
   6   4  15     1879.51     1920.10     54.87 o
   7   4  15       50.14       50.81     31.81 o
   8   4  15      636.95      598.96     40.52 o
   9   4  15      316.24      290.55     40.35 o
  10   4  15      135.60      161.40     35.58 o
  11   4  15      529.52      676.71     63.91 o
  12   4  15       80.26       35.96     45.19 o
  13   4  15       44.43      -18.86     43.87 o
  14   4  15        9.32      -48.91     48.91 o
  15   4  15      575.10      547.16     71.90 o
  16   4  15       88.12      106.01     57.64 o
  17   4  15      435.13      446.90     74.47 o
  18   4  15       72.84       91.69     63.25 o
   1   5  15      179.89      164.17     26.84 o
   2   5  15      213.57      199.00     25.02 o
   3   5  15     4057.96     3928.50     69.41 o
   4   5  15      987.88      975.79     37.31 o
   5   5  15       34.46       12.11     23.77 o
   6   5  15      470.58      518.73     37.77 o
   7   5  15     6111.79     6191.36    126.74 o
   8   5  15      795.77      813.31     52.56 o
   9   5  15      887.09      950.50     61.07 o
  10   5  15     2247.48     2257.61     84.34 o
  11   5  15    10039.67    10249.44    352.19 o
  12   5  15     1340.17     1420.82     84.34 o
  13   5  15       85.54      121.92     52.37 o
  14   5  15        9.35        2.03     49.10 o
  15   5  15     2102.89     2216.18    111.74 o
  16   5  15        4.98      -49.47     52.77 o
  17   5  15      707.39      724.24     93.28 o
  18   5  15       14.90      -11.02     61.84 o
   0   6  15      759.19      654.35     54.53 o
   1   6  15       80.76      100.16     27.17 o
   2   6  15      456.58      435.71     34.94 o
   3   6  15     1077.05     1062.99     56.66 o
   4   6  15        1.86      -22.77     22.77 o
   5   6  15     8977.12     8957.18    158.64 o
   6   6  15     1231.07     1260.43     59.55 o
   7   6  15       17.73       -2.66     32.01 o
   8   6  15      535.05      440.67     47.47 o
   9   6  15     1559.62     1463.38     69.94 o
  10   6  15      184.84      124.74     48.76 o
  11   6  15      266.04      419.51     58.78 o
  12   6  15     1927.42     1911.23    123.33 o
  13   6  15     2146.04     2234.00    106.36 o
  14   6  15        6.78       23.05     51.21 o
  15   6  15     1100.26     1200.32     91.34 o
  16   6  15      172.53      101.08     62.73 o
  17   6  15      717.60      855.62     89.31 o
   1   7  15      430.97      413.63     58.94 o
   2   7  15       63.99       72.58     37.11 o
   3   7  15     2972.15     2912.65     94.46 o
   4   7  15     1732.35     1770.43     81.03 o
   5   7  15     1488.73     1584.16     75.97 o
   6   7  15      764.16      842.41     54.84 o
   7   7  15     3084.31     3282.03     95.76 o
   8   7  15       59.24       12.68     41.89 o
   9   7  15      250.39      169.82     50.24 o
  10   7  15       50.47       82.55     47.75 o
  11   7  15     3893.43     3977.45    144.83 o
  12   7  15      360.26      415.84     67.47 o
  13   7  15      363.88      392.55     65.02 o
  14   7  15      189.19      168.90     58.06 o
  15   7  15      511.33      727.49    103.89 o
  16   7  15      295.25      277.58    121.82 o
   0   8  15      137.01      118.50     59.06 o
   1   8  15       13.83       18.36     39.73 o
   2   8  15      820.93      748.38     59.15 o
   3   8  15      121.03       40.63     50.84 o
   4   8  15      760.79      728.76     73.37 o
   5   8  15       58.70      210.03     48.60 o
   6   8  15      430.40      475.38     56.53 o
   7   8  15      167.68      152.74     47.23 o
   8   8  15       14.39       -8.17     55.93 o
   9   8  15      446.07      348.05     76.72 o
  10   8  15       16.23       65.87     70.45 o
  11   8  15        0.42      102.34     69.82 o
  12   8  15        0.06       59.01     72.56 o
  13   8  15      205.56      106.07     76.58 o
  14   8  15       22.42       45.20     76.59 o
  15   8  15        0.37       61.16     82.24 o
   1   9  15      513.32      435.85     55.54 o
   2   9  15      219.77      127.27     48.11 o
   3   9  15     2417.34     2572.85     98.62 o
   4   9  15      220.75      254.25     61.54 o
   5   9  15      126.65      120.57     61.56 o
   6   9  15      200.55       88.77     64.74 o
   7   9  15     1056.06     1021.47     94.25 o
   8   9  15       15.70       -2.61     65.62 o
   9   9  15       29.09       36.07     65.18 o
  10   9  15      169.50      261.53     78.20 o
  11   9  15     1467.69     1716.03    123.18 o
  12   9  15      127.43      269.26     83.20 o
  13   9  15      267.65      326.43     89.80 o
   0  10  15      221.48      295.27    104.75 o
   1  10  15      637.34      676.10     91.12 o
   2  10  15      621.46      404.60     58.80 o
   3  10  15      767.23      708.66     65.40 o
   4  10  15        2.04      111.65    134.38 o
   5  10  15     2487.41     2443.65    152.06 o
   6  10  15      323.91      365.48    115.31 o
   7  10  15       11.56      -57.15     57.15 o
   8  10  15       77.15       78.56     67.67 o
   9  10  15     1433.75     1759.88    121.41 o
  10  10  15       21.12       62.73     77.02 o
  11  10  15      182.52       82.86     77.05 o
   1  11  15      387.24      308.44     82.41 o
   2  11  15       87.16       52.27     60.45 o
   3  11  15      506.94      519.11     78.64 o
   4  11  15      678.90      779.85    140.09 o
   5  11  15       65.91       35.74     80.17 o
   6  11  15        2.63       10.49     65.83 o
   7  11  15     1112.00     1220.07    108.99 o
   8  11  15      233.49      253.36     79.64 o
   9  11  15      125.78       75.40     74.59 o
   0  12  15        8.88      -28.38    112.12 o
   1  12  15       10.58      -75.54     75.54 o
   2  12  15        7.81      -51.27     93.62 o
   3  12  15        9.40       12.97    142.17 o
   4  12  15        0.85      -82.91    110.18 o
   5  12  15        2.29       -5.01    126.31 o
   0   0  16     2490.29     2442.82    170.27 o
   1   0  16     1954.90     2016.10    112.82 o
   2   0  16      435.80      472.85     65.89 o
   3   0  16     2585.57     2644.17    130.87 o
   4   0  16     1636.09     1493.79    146.35 o
   5   0  16     1187.24     1132.02     46.76 o
   6   0  16      334.16      297.88     41.73 o
   7   0  16      390.23      387.43     32.71 o
   8   0  16     1516.79     1463.04     76.26 o
   9   0  16     2881.09     2745.55     97.51 o
  10   0  16     2904.26     2782.11    104.33 o
  11   0  16     1831.84     1542.95    111.56 o
  12   0  16      559.79      735.20     88.36 o
  13   0  16     1250.95      913.81    100.23 o
  14   0  16     1710.88     1304.94    118.37 o
  15   0  16      603.06      695.87    101.51 o
  16   0  16       45.34       -3.07     74.07 o
  17   0  16      251.11      171.17     90.29 o
  18   0  16     4225.50     4314.60    224.31 o
  19   0  16     1110.21     1067.69    140.60 o
   1   1  16     1542.14     1319.25     65.72 o
   2   1  16        9.82       18.98     31.48 o
   3   1  16     1397.12     1357.97     70.28 o
   4   1  16      205.33      211.09     53.14 o
   5   1  16       84.59       99.22     23.09 o
   6   1  16     2261.21     2372.57     49.03 o
   7   1  16     3588.82     3399.13     63.89 o
   8   1  16     1041.28      963.56     33.66 o
   9   1  16        0.43      -22.88     23.03 o
  10   1  16     5073.19     4912.54    115.45 o
  11   1  16     2715.39     2581.87    105.43 o
  12   1  16       77.87       54.83     42.89 o
  13   1  16       31.31       17.58     92.32 o
  14   1  16      382.38      429.15     62.55 o
  15   1  16      129.81       12.41     48.54 o
  16   1  16     1883.24     1820.01    104.23 o
  17   1  16     1143.09     1210.49     95.36 o
  18   1  16      359.17      400.61     75.30 o
  19   1  16        0.77       45.28     62.48 o
   0   2  16     3165.02     3204.97    143.14 o
   1   2  16       77.75       93.76     38.77 o
   2   2  16     1420.02     1408.24     72.33 o
   3   2  16      609.53      605.27     33.90 o
   4   2  16        0.11      -15.58     15.58 o
   5   2  16      218.99      169.14     23.90 o
   6   2  16      802.12      816.83     31.91 o
   7   2  16       48.15       34.64     20.20 o
   8   2  16        0.12      -22.65     31.76 o
   9   2  16      463.37      434.74     35.55 o
  10   2  16      544.86      487.08     39.49 o
  11   2  16      258.69      221.07     50.00 o
  12   2  16      826.54      774.26     65.91 o
  13   2  16       69.92       56.08     43.09 o
  14   2  16       32.22       63.66     47.64 o
  15   2  16       76.43       27.21     50.36 o
  16   2  16        6.22      -26.93     50.65 o
  17   2  16       13.53       -5.59     55.65 o
  18   2  16       17.54       88.17     60.77 o
  19   2  16       61.57       67.18     66.44 o
   1   3  16      207.61      197.52     31.61 o
   2   3  16     9293.49     9557.04    116.34 o
   3   3  16     4618.08     4632.13     74.99 o
   4   3  16     2143.94     2051.57     45.18 o
   5   3  16        4.98       19.60     18.86 o
   6   3  16     1358.63     1360.98     43.50 o
   7   3  16     2110.60     2049.30     59.02 o
   8   3  16     4942.23     4998.45    130.47 o
   9   3  16      321.07      271.78     39.44 o
  10   3  16      852.50      763.76     61.76 o
  11   3  16      423.78      477.23     57.58 o
  12   3  16       28.83        9.47     42.82 o
  13   3  16       17.55       13.94     66.70 o
  14   3  16       28.02       -1.62     59.39 o
  15   3  16        3.58      -42.37     58.35 o
  16   3  16      914.36      847.44     82.28 o
  17   3  16       27.38       73.00     56.99 o
  18   3  16       35.07       32.83     56.84 o
   0   4  16     8437.59     8312.14    152.69 o
   1   4  16     5060.37     4847.60     81.21 o
   2   4  16     1097.94     1084.69     34.74 o
   3   4  16      937.84      913.69     33.07 o
   4   4  16     7596.77     7605.26    110.49 o
   5   4  16     5961.17     5978.60     89.84 o
   6   4  16     5183.18     5224.46    107.80 o
   7   4  16     4530.91     4358.52    100.18 o
   8   4  16       46.95      -12.63     30.36 o
   9   4  16     2745.24     2710.79     85.37 o
  10   4  16     7677.95     7530.10    172.60 o
  11   4  16      362.83      421.80     77.79 o
  12   4  16        6.69       -4.24     43.14 o
  13   4  16       76.45       28.08     47.18 o
  14   4  16       69.13      115.21     53.57 o
  15   4  16      617.08      655.07     86.06 o
  16   4  16       41.55       78.05     60.20 o
  17   4  16      331.56      379.78     73.52 o
  18   4  16     1029.52     1127.71    113.57 o
   1   5  16      379.76      314.52     26.80 o
   2   5  16     1820.18     1847.89     50.55 o
   3   5  16     2684.25     2679.03     83.45 o
   4   5  16      184.42      125.14     28.19 o
   5   5  16      258.54      199.42     31.86 o
   6   5  16     5839.71     5926.88    121.82 o
   7   5  16     2203.99     2456.44     80.21 o
   8   5  16     2510.01     2372.94     93.49 o
   9   5  16      102.28        3.83     42.44 o
  10   5  16       48.31       70.51     47.94 o
  11   5  16      115.33      151.01     51.11 o
  12   5  16     1609.82     1791.05     92.78 o
  13   5  16      339.37      479.77     65.37 o
  14   5  16      170.09      200.80     59.57 o
  15   5  16        6.91      124.28     76.52 o
  16   5  16      425.62      555.60     76.20 o
  17   5  16      893.82      797.10     87.97 o
   0   6  16      334.86      266.22     59.26 o
   1   6  16        7.60       -8.91     29.84 o
   2   6  16      426.38      402.21     45.03 o
   3   6  16       12.66      -31.76     31.76 o
   4   6  16        0.98      -28.80     28.80 o
   5   6  16      397.45      426.02     43.07 o
   6   6  16     4688.75     4683.19    125.12 o
   7   6  16        1.67      -36.83     36.83 o
   8   6  16      508.82      481.41     56.45 o
   9   6  16       35.28      -33.88     39.51 o
  10   6  16        2.37      -36.18     51.08 o
  11   6  16        7.87       12.03     47.79 o
  12   6  16      338.02      296.27     60.10 o
  13   6  16        8.34       75.95     53.05 o
  14   6  16      294.77      323.41     63.15 o
  15   6  16      184.88       63.41     88.43 o
  16   6  16      383.91      384.45    117.58 o
   1   7  16      276.75      248.82     45.09 o
   2   7  16     3940.72     3572.37    124.49 o
   3   7  16      805.62      864.61     87.22 o
   4   7  16     1862.85     1877.97     73.55 o
   5   7  16      607.52      620.78     71.32 o
   6   7  16     1962.55     2151.84     89.91 o
   7   7  16        9.99       33.18     42.06 o
   8   7  16       65.92       20.64     42.81 o
   9   7  16       21.33        3.73     42.13 o
  10   7  16       85.53       40.68     50.36 o
  11   7  16      799.69     1021.54    101.92 o
  12   7  16     1751.70     1947.61    117.42 o
  13   7  16       66.95       78.67     53.00 o
  14   7  16        5.76      -51.88     51.88 o
  15   7  16       65.74       37.89     79.66 o
   0   8  16     3047.78     2764.65    136.29 o
   1   8  16      241.64      266.33     48.76 o
   2   8  16      217.58      114.69     46.68 o
   3   8  16       26.24      -51.01     88.36 o
   4   8  16     8629.11     8552.71    213.71 o
   5   8  16     3167.79     3221.21    110.01 o
   6   8  16     2032.77     2168.33     96.82 o
   7   8  16        3.94       33.01     41.78 o
   8   8  16       59.20       22.38     44.75 o
   9   8  16      833.62     1022.13     96.17 o
  10   8  16     3548.35     4022.63    173.73 o
  11   8  16       16.48      -63.84     63.84 o
  12   8  16       23.21       41.71     72.55 o
  13   8  16      647.55      816.59    105.42 o
  14   8  16     1869.62     1956.78    138.36 o
   1   9  16      741.51      651.03     63.24 o
   2   9  16     2200.04     2283.77     96.26 o
   3   9  16      930.98     1028.62     85.68 o
   4   9  16      196.69      131.40     61.53 o
   5   9  16      118.03      112.20     64.12 o
   6   9  16     1511.28     1638.00    109.06 o
   7   9  16      273.83      294.46     76.62 o
   8   9  16     1192.54     1230.30    103.21 o
   9   9  16       30.89       45.56     66.45 o
  10   9  16       29.83      188.26     77.18 o
  11   9  16      483.46      551.03     91.94 o
  12   9  16      959.42      908.33    109.10 o
  13   9  16       20.41      -32.91     78.43 o
   0  10  16      331.20      348.80     80.78 o
   1  10  16       49.28       75.02     48.54 o
   2  10  16       11.52       13.71     71.34 o
   3  10  16      120.45      120.87     60.04 o
   4  10  16      630.03      572.86    109.62 o
   5  10  16        0.49       80.15     66.24 o
   6  10  16       86.14       34.15     64.07 o
   7  10  16        8.25      -32.19     64.06 o
   8  10  16        0.41      -31.65     94.15 o
   9  10  16        0.37       12.68     71.54 o
  10  10  16      391.35      496.75     95.28 o
  11  10  16       29.65       77.26     80.01 o
   1  11  16      210.14      184.53     63.71 o
   2  11  16        6.06       20.61     58.88 o
   3  11  16      367.74      183.23    211.31 o
   4  11  16      203.55      184.25     86.49 o
   5  11  16       43.58      -78.10     78.10 o
   6  11  16      402.17      501.71     86.48 o
   7  11  16       89.05       65.08     94.83 o
   8  11  16       52.13      -56.32     69.89 o
   0  12  16        2.82     -100.16    100.16 o
   1  12  16       27.23       17.33     77.65 o
   2  12  16       31.68       15.89     80.93 o
   3  12  16        2.82      -17.53    117.69 o
   1   1  17      689.98      726.46     74.61 o
   2   1  17     5102.12     4842.23    127.87 o
   3   1  17     2114.36     2225.79     88.30 o
   4   1  17     2294.58     2180.04    102.69 o
   5   1  17     1983.95     2052.06     51.62 o
   6   1  17      636.57      602.29     30.40 o
   7   1  17      863.83      814.31     32.71 o
   8   1  17      850.27      868.21     32.90 o
   9   1  17      509.19      504.86     44.27 o
  10   1  17        4.41       -7.31     45.74 o
  11   1  17      237.51      168.19     46.54 o
  12   1  17      270.79      283.98     52.26 o
  13   1  17       15.00        4.49     41.99 o
  14   1  17      119.28      107.07     49.76 o
  15   1  17       94.13      -15.93     50.34 o
  16   1  17     1389.16     1492.59     96.31 o
  17   1  17       50.96       48.47     55.66 o
  18   1  17      292.75      273.33     71.39 o
   0   2  17    23637.93    22437.78    925.24 o
   1   2  17     2390.42     2001.99     84.67 o
   2   2  17     1164.48     1142.44     67.09 o
   3   2  17      337.92      343.12     88.51 o
   4   2  17     8318.61     7968.32    117.43 o
   5   2  17       94.39       65.75     21.68 o
   6   2  17     6725.66     7023.02     99.90 o
   7   2  17      506.13      489.45     29.60 o
   8   2  17     3862.91     3817.40     91.25 o
   9   2  17     1195.47     1201.34     66.84 o
  10   2  17     9232.45     8727.95    184.66 o
  11   2  17      689.61      616.67    117.26 o
  12   2  17       19.90      -38.32     38.32 o
  13   2  17      153.08      120.93     48.37 o
  14   2  17       19.33      -22.53     44.15 o
  15   2  17      107.72       15.62     47.41 o
  16   2  17      133.48       75.43     56.51 o
  17   2  17      146.49       75.02     62.21 o
  18   2  17     2123.01     2045.14    117.19 o
   1   3  17      870.41      785.01     37.64 o
   2   3  17    18711.10    18786.02    228.37 o
   3   3  17      253.25      252.24     38.05 o
   4   3  17      193.63      173.01     19.48 o
   5   3  17      790.26      750.30     32.29 o
   6   3  17     2935.25     3005.61     69.15 o
   7   3  17       66.77       53.70     29.44 o
   8   3  17     4229.35     4017.79     96.71 o
   9   3  17     4251.05     4132.95    207.68 o
  10   3  17      120.95       96.91     45.98 o
  11   3  17     1041.49      874.55     67.78 o
  12   3  17      614.99      630.27     83.81 o
  13   3  17      136.60       95.03     53.05 o
  14   3  17      563.50      560.44     67.99 o
  15   3  17       78.84      106.10     54.48 o
  16   3  17      500.98      533.46    102.08 o
  17   3  17      112.85       73.56     60.39 o
  18   3  17      246.47      207.38     69.22 o
   0   4  17      998.55      932.33     61.92 o
   1   4  17      836.79      783.94     29.75 o
   2   4  17      907.76      956.46     32.83 o
   3   4  17      309.08      320.97     24.54 o
   4   4  17     1482.68     1667.57     45.90 o
   5   4  17       50.73       75.00     24.61 o
   6   4  17        3.83       15.09     39.31 o
   7   4  17        9.56        6.42     46.95 o
   8   4  17     1578.02     1389.13     73.21 o
   9   4  17     1001.68      988.36     67.83 o
  10   4  17     1996.97     2153.69     94.18 o
  11   4  17      647.18      591.28     62.99 o
  12   4  17       63.02       93.18     49.43 o
  13   4  17      187.90      192.52     54.58 o
  14   4  17       20.99      -30.32     50.11 o
  15   4  17       66.97       57.26     54.81 o
  16   4  17     1212.68     1171.84     92.53 o
  17   4  17      238.77      225.56     68.21 o
   1   5  17        0.59      -19.04     19.04 o
   2   5  17     2367.48     2236.19     61.71 o
   3   5  17      528.05      493.86     45.02 o
   4   5  17     3802.27     3744.46     83.22 o
   5   5  17     1898.71     1890.26     63.50 o
   6   5  17     2954.51     2940.73     96.93 o
   7   5  17      404.39      340.75     49.54 o
   8   5  17       98.49      -23.87     49.96 o
   9   5  17      846.65     1042.91     84.13 o
  10   5  17     1167.98     1283.15     78.65 o
  11   5  17      672.83      686.34     84.73 o
  12   5  17      278.45      315.62     68.50 o
  13   5  17        1.22       50.23     51.69 o
  14   5  17      290.28      300.85     64.41 o
  15   5  17      383.92      430.94     71.68 o
  16   5  17     1128.89     1297.72     97.75 o
  17   5  17       18.78      -33.21     56.02 o
   0   6  17      134.18      115.87     49.79 o
   1   6  17      302.47      255.84     48.53 o
   2   6  17       52.66      -22.58     42.09 o
   3   6  17      136.59       86.33     36.73 o
   4   6  17    11803.80    11469.53    192.82 o
   5   6  17       21.30       -6.61     35.25 o
   6   6  17       88.60       74.12     40.94 o
   7   6  17        9.46      -12.43     38.63 o
   8   6  17      741.00      736.53     63.24 o
   9   6  17      165.73      210.98     51.51 o
  10   6  17     2438.13     2546.53    104.33 o
  11   6  17      379.77      393.42     74.86 o
  12   6  17      310.87      486.84     65.31 o
  13   6  17       68.11      205.30     59.61 o
  14   6  17     2047.43     2362.51    116.08 o
  15   6  17      174.38      131.51     60.79 o
  16   6  17       29.98       15.11     61.72 o
   1   7  17        3.32      -36.16     36.16 o
   2   7  17     1108.11     1128.31    124.24 o
   3   7  17        7.32      -32.11     38.49 o
   4   7  17        2.47       12.20     36.45 o
   5   7  17     1513.95     1543.90     78.32 o
   6   7  17     2439.07     2345.39    109.91 o
   7   7  17      438.63      367.98     53.28 o
   8   7  17       31.34      -40.31     40.31 o
   9   7  17       79.75       57.22     47.43 o
  10   7  17      887.87      912.87     74.73 o
  11   7  17      208.74      186.00     56.63 o
  12   7  17     3329.87     3767.67    135.61 o
  13   7  17        7.62       65.55     55.21 o
  14   7  17       41.75       72.47     78.26 o
  15   7  17      384.35      426.54     97.15 o
   0   8  17        0.76      -56.96     56.96 o
   1   8  17      221.01      251.75     49.86 o
   2   8  17      280.70      119.14     94.16 o
   3   8  17       43.53       13.18     53.67 o
   4   8  17      215.32      199.37     52.72 o
   5   8  17       42.85      117.67     50.19 o
   6   8  17      532.52      531.93     64.17 o
   7   8  17       63.34      -12.59     43.72 o
   8   8  17      434.85      373.35     58.30 o
   9   8  17       26.39      -28.54     63.92 o
  10   8  17        1.08      142.61     70.96 o
  11   8  17       11.82      -39.52    124.86 o
  12   8  17      166.68      174.29     80.61 o
  13   8  17       45.15       18.34    116.85 o
  14   8  17      105.29      179.91     89.05 o
   1   9  17      347.16      267.42     54.08 o
   2   9  17      410.32      452.89     61.01 o
   3   9  17       50.18      117.51     71.78 o
   4   9  17     1623.58     1583.01     99.43 o
   5   9  17       60.51       69.58     61.04 o
   6   9  17       32.74      -41.85     60.72 o
   7   9  17      139.19       81.39     65.00 o
   8   9  17      398.15      435.46     80.97 o
   9   9  17       86.91       57.65     70.71 o
  10   9  17      663.34      607.32     92.49 o
  11   9  17       94.30      136.71     80.13 o
  12   9  17      879.70      896.58    111.07 o
   0  10  17     1153.39      967.21    102.85 o
   1  10  17       28.96       -3.90     48.44 o
   2  10  17       63.81       53.52     58.27 o
   3  10  17      487.40      460.98     74.38 o
   4  10  17     1917.74     1866.29    138.14 o
   5  10  17        1.05      -63.13     63.13 o
   6  10  17      343.17      400.72     81.01 o
   7  10  17       21.90       -6.14     66.44 o
   8  10  17      472.01      590.61     92.76 o
   9  10  17       81.82       13.67     71.48 o
  10  10  17      962.27      913.16    109.49 o
   1  11  17        1.53       34.42     71.89 o
   2  11  17      336.49      342.29     99.50 o
   3  11  17      229.01      218.73    192.53 o
   4  11  17       67.24      -30.69     85.67 o
   5  11  17      127.19      106.72     72.21 o
   6  11  17      433.34      360.78     83.08 o
   7  11  17       83.98       77.17     78.18 o
   0   0  18     1467.81     1465.41    146.62 o
   1   0  18       47.83       64.12     49.26 o
   2   0  18      562.03      480.77     72.94 o
   3   0  18     9034.09     9359.17    277.09 o
   4   0  18      231.15      280.43    128.40 o
   5   0  18       63.55      -59.82     59.82 o
   6   0  18       48.86       29.08     23.66 o
   7   0  18      342.29      383.77     34.60 o
   8   0  18     1449.02     1491.46    178.34 o
   9   0  18     4173.94     3996.22    155.69 o
  10   0  18     1307.79     1276.52     99.80 o
  11   0  18      283.15      250.49     69.77 o
  12   0  18      177.75      104.79     76.37 o
  13   0  18      447.99      519.61     91.45 o
  14   0  18      359.55      270.74     82.12 o
  15   0  18     1186.27     1230.28    125.50 o
  16   0  18      178.54      110.20     86.67 o
  17   0  18     2238.54     2192.87    268.90 o
  18   0  18      933.32     1089.65    169.02 o
   1   1  18     1379.32     1282.35     70.70 o
   2   1  18     3155.52     3256.63    107.70 o
   3   1  18     1600.32     1513.86     90.64 o
   4   1  18     3354.48     3578.72    132.64 o
   5   1  18     1573.48     1565.44    112.46 o
   6   1  18       45.00       -4.83     18.79 o
   7   1  18     1188.41     1217.27     38.80 o
   8   1  18       80.60       -8.42     31.53 o
   9   1  18       61.80       20.90     35.00 o
  10   1  18      332.18      274.63     46.82 o
  11   1  18     3414.09     3533.96    114.18 o
  12   1  18        9.88       38.40     42.40 o
  13   1  18       18.89       -0.61     44.54 o
  14   1  18      127.68      153.75     53.61 o
  15   1  18     1179.24     1257.18     88.47 o
  16   1  18      170.21      139.38     58.72 o
  17   1  18     1889.36     2061.12    112.79 o
  18   1  18       55.25      149.75     64.30 o
   0   2  18      391.27      655.66     81.02 o
   1   2  18     2036.50     2111.41     88.79 o
   2   2  18        4.09      -12.22     35.01 o
   3   2  18       44.55      102.20     47.80 o
   4   2  18     2290.20     2358.52    111.29 o
   5   2  18     2021.05     2018.75     48.12 o
   6   2  18      202.40      192.19     26.78 o
   7   2  18      309.63      357.57     30.68 o
   8   2  18      214.00      196.99     40.63 o
   9   2  18       12.44      -35.66     35.66 o
  10   2  18       65.94      105.86     44.55 o
  11   2  18      442.43      508.98     58.30 o
  12   2  18      197.31      211.50     49.59 o
  13   2  18       19.97       84.73     47.06 o
  14   2  18      690.16      658.35     70.49 o
  15   2  18        3.05      -22.88     48.84 o
  16   2  18       62.65       27.53     54.16 o
  17   2  18        8.61       49.96     57.95 o
  18   2  18        4.07       51.71     61.32 o
   1   3  18      450.54      395.28     51.77 o
   2   3  18      175.53      165.66     25.48 o
   3   3  18     7767.79     7555.92    115.70 o
   4   3  18     4068.39     3980.38     78.34 o
   5   3  18        1.68      -15.84     18.29 o
   6   3  18     1473.43     1431.23     62.57 o
   7   3  18     1077.40     1136.49     61.11 o
   8   3  18      325.52      262.59     52.25 o
   9   3  18        4.68      -37.75     37.75 o
  10   3  18      654.51      676.15     61.66 o
  11   3  18      690.04      760.89     66.29 o
  12   3  18      339.72      294.74     62.72 o
  13   3  18      159.18      198.15     54.86 o
  14   3  18      124.44      158.64     54.00 o
  15   3  18      277.88      274.12     62.63 o
  16   3  18       42.39       19.38     54.20 o
  17   3  18      622.68      653.46    104.06 o
   0   4  18      154.35      106.73     39.16 o
   1   4  18     5393.89     5350.25     80.94 o
   2   4  18      100.57       37.54     26.71 o
   3   4  18     4772.66     4642.58     83.63 o
   4   4  18      633.33      674.06     43.90 o
   5   4  18    13609.60    13458.33    211.56 o
   6   4  18     2842.18     2862.27    103.37 o
   7   4  18       61.06      -34.77     34.77 o
   8   4  18      410.93      247.26     47.69 o
   9   4  18     5345.92     5371.04    140.06 o
  10   4  18      917.65     1037.69     71.35 o
  11   4  18     1372.03     1652.49     86.97 o
  12   4  18      608.64      600.70     86.14 o
  13   4  18     1087.54     1306.92     86.99 o
  14   4  18       87.31      127.49     56.49 o
  15   4  18      328.72      357.09     68.39 o
  16   4  18        4.57      -29.12     55.13 o
  17   4  18      615.04      721.73     85.04 o
   1   5  18      487.83      339.60     51.76 o
   2   5  18      343.82      335.57     39.27 o
   3   5  18     2839.28     2607.81     78.64 o
   4   5  18     1332.57     1238.05     58.95 o
   5   5  18     3159.18     3242.63    126.39 o
   6   5  18      241.73      223.26     44.02 o
   7   5  18      796.96      771.83     59.26 o
   8   5  18      106.32       35.64     41.66 o
   9   5  18      463.57      510.36     58.49 o
  10   5  18       51.64       56.29     46.16 o
  11   5  18      876.23     1011.06     76.16 o
  12   5  18     3314.28     3453.93    127.20 o
  13   5  18     1121.61     1186.95     86.83 o
  14   5  18      292.54      292.19     65.32 o
  15   5  18      100.46      162.85     64.26 o
  16   5  18        0.83       27.93     59.47 o
   0   6  18       43.91       72.02     57.31 o
   1   6  18       18.09       -2.32     39.97 o
   2   6  18        0.43      -30.54     30.54 o
   3   6  18      575.59      518.80     47.36 o
   4   6  18      857.93      864.31     54.43 o
   5   6  18      430.78      409.55     45.79 o
   6   6  18       43.52       70.47     41.43 o
   7   6  18      590.70      597.58     57.93 o
   8   6  18      292.92      191.96     48.05 o
   9   6  18      185.62      149.61     61.68 o
  10   6  18       95.42       71.69     49.75 o
  11   6  18       70.94      -45.05     45.05 o
  12   6  18       10.06       39.75     53.03 o
  13   6  18       96.39      146.22     57.20 o
  14   6  18      400.92      447.76     72.59 o
  15   6  18      361.13      367.68     73.26 o
   1   7  18      757.00      617.03     66.35 o
   2   7  18      140.67       27.52     59.87 o
   3   7  18     2734.58     2778.48     88.51 o
   4   7  18     2264.27     2191.28     94.73 o
   5   7  18      181.99      191.95     44.85 o
   6   7  18       15.33       42.64     42.39 o
   7   7  18       12.06       29.92     41.73 o
   8   7  18      106.62      105.63     53.29 o
   9   7  18      152.32       85.02     48.95 o
  10   7  18      437.83      284.06     58.57 o
  11   7  18      238.54      309.51     62.62 o
  12   7  18        5.22      143.03     58.10 o
  13   7  18      515.79      472.65     73.93 o
  14   7  18       74.01      -34.22     74.75 o
   0   8  18      124.26      160.21     66.79 o
   1   8  18     2259.11     2242.01     91.59 o
   2   8  18      528.53      443.01     68.42 o
   3   8  18     1546.92     1395.29     93.23 o
   4   8  18       27.72        8.23     48.54 o
   5   8  18     5107.01     5416.73    143.86 o
   6   8  18        2.12      -10.13     60.64 o
   7   8  18      333.50      285.80     55.17 o
   8   8  18      353.98      321.82     59.62 o
   9   8  18     2657.74     3214.21    149.66 o
  10   8  18       47.45        3.62     68.13 o
  11   8  18      970.32      964.96    102.78 o
  12   8  18        9.43       62.19     84.11 o
  13   8  18     1036.35     1006.65    113.09 o
   1   9  18      488.60      446.23     71.88 o
   2   9  18       60.06      153.07     61.81 o
   3   9  18     2543.46     2647.79    123.57 o
   4   9  18        0.26      -46.78     50.09 o
   5   9  18      388.83      401.24     75.00 o
   6   9  18      270.31      407.03     76.98 o
   7   9  18     1353.48     1372.22    106.53 o
   8   9  18        4.63      -25.11     67.99 o
   9   9  18      979.65     1052.01    103.54 o
  10   9  18      144.05       89.12     77.15 o
  11   9  18      608.47      703.22    101.24 o
   0  10  18       29.26       -2.58     69.54 o
   1  10  18     1276.65     1272.41     81.01 o
   2  10  18      214.35      172.67     74.52 o
   3  10  18       25.05       63.79     65.56 o
   4  10  18      159.29      155.18     70.21 o
   5  10  18      436.40      422.77     80.22 o
   6  10  18        4.04      -58.11     62.43 o
   7  10  18       16.72      -57.40     76.84 o
   8  10  18      102.46       -5.75     70.14 o
   9  10  18      108.38       66.83     78.65 o
   1  11  18      180.75      181.18     65.87 o
   2  11  18      132.08      118.89    152.33 o
   3  11  18        1.03       21.60     79.80 o
   4  11  18        1.23        4.24     81.84 o
   5  11  18       85.15        2.00    105.31 o
   6  11  18      179.43      114.50     95.47 o
   1   1  19       95.46      103.94     42.32 o
   2   1  19     7026.31     6782.38    163.94 o
   3   1  19     5384.68     4957.34    139.03 o
   4   1  19       29.74       31.68     44.98 o
   5   1  19      452.50      542.67     80.37 o
   6   1  19       34.67      -21.10     21.10 o
   7   1  19      593.41      599.28     46.24 o
   8   1  19     1824.04     1829.75     72.87 o
   9   1  19       35.36       17.65     36.31 o
  10   1  19       83.81       53.36     42.07 o
  11   1  19      962.47      929.35     67.59 o
  12   1  19     1356.47     1380.28     80.10 o
  13   1  19      215.44      205.48     51.88 o
  14   1  19      316.94      240.36     58.13 o
  15   1  19      286.90      291.41     65.54 o
  16   1  19      143.89      130.31     58.93 o
  17   1  19     1163.66     1227.18     97.78 o
   0   2  19      800.42      778.29     90.22 o
   1   2  19     4277.24     4096.70    123.80 o
   2   2  19      362.89      325.68     52.68 o
   3   2  19       56.98       12.12     46.12 o
   4   2  19    11492.16    11305.46    265.63 o
   5   2  19    10226.56    10268.27    233.60 o
   6   2  19     1438.19     1407.42     47.30 o
   7   2  19        0.91      -24.75     24.75 o
   8   2  19      350.67      301.85     49.03 o
   9   2  19     8198.77     8145.28    172.63 o
  10   2  19     5860.76     5799.00    144.94 o
  11   2  19      172.18      346.64     54.62 o
  12   2  19        0.41       -6.57     42.75 o
  13   2  19      518.89      543.56     66.15 o
  14   2  19      477.02      456.57     65.33 o
  15   2  19      288.93      236.43     61.70 o
  16   2  19       40.81       14.25     65.70 o
  17   2  19      196.02      135.59     63.57 o
   1   3  19     1995.96     1933.75     88.09 o
   2   3  19     2852.58     3046.02    109.28 o
   3   3  19    15605.45    15601.14    266.10 o
   4   3  19      157.29       94.14     30.92 o
   5   3  19        8.51        0.99     21.81 o
   6   3  19      385.24      347.29     35.33 o
   7   3  19     1706.56     1668.91     72.18 o
   8   3  19     1965.29     1917.60     81.54 o
   9   3  19       99.46       72.93     42.07 o
  10   3  19       14.53       43.50     47.03 o
  11   3  19     2948.43     3017.87    120.52 o
  12   3  19      262.59      297.04     57.77 o
  13   3  19      885.95      914.38     77.21 o
  14   3  19      307.88      242.39     61.40 o
  15   3  19       22.92       28.70     55.28 o
  16   3  19      168.78      124.06     72.00 o
  17   3  19      402.93      469.10    135.17 o
   0   4  19     2552.54     2552.17     75.15 o
   1   4  19      350.18      351.17     28.92 o
   2   4  19      119.98       87.32     26.82 o
   3   4  19     2040.78     2039.58     52.62 o
   4   4  19      714.59      728.29     69.41 o
   5   4  19     2945.52     3112.71     84.63 o
   6   4  19     1673.81     1547.67     69.35 o
   7   4  19     1039.12     1024.30     62.90 o
   8   4  19        3.08      -41.84     41.84 o
   9   4  19      360.34      347.94     69.39 o
  10   4  19       31.31       45.44     46.13 o
  11   4  19       65.69      151.43     64.36 o
  12   4  19      643.49      753.92    124.13 o
  13   4  19        8.25       -9.53     49.30 o
  14   4  19      221.32      137.67     56.96 o
  15   4  19      604.65      607.40     79.20 o
  16   4  19      318.71      295.90     70.88 o
   1   5  19      127.47      116.37     39.75 o
   2   5  19      632.21      576.32     66.00 o
   3   5  19      668.70      712.86     47.59 o
   4   5  19        9.06      -10.09     45.64 o
   5   5  19       39.67       28.58     33.18 o
   6   5  19       68.01       18.46     36.61 o
   7   5  19        4.84      -35.35     35.35 o
   8   5  19        4.01      -37.51     37.51 o
   9   5  19        3.48      -33.58     40.48 o
  10   5  19       28.91      -11.73     48.94 o
  11   5  19      545.16      630.73     70.38 o
  12   5  19     2105.03     2311.74    106.92 o
  13   5  19        1.60       83.24     54.25 o
  14   5  19      388.86      455.74     71.45 o
  15   5  19     1113.06     1231.13     96.14 o
  16   5  19      521.18      639.77     83.13 o
   0   6  19       52.06      -20.59     85.69 o
   1   6  19      134.95       52.67     58.65 o
   2   6  19      511.04      461.29     44.46 o
   3   6  19       89.53      124.49     36.70 o
   4   6  19      644.13      670.16     50.47 o
   5   6  19       73.56       96.61     38.07 o
   6   6  19      435.96      474.10     54.15 o
   7   6  19       81.84      102.90     45.03 o
   8   6  19      861.56      831.31     67.52 o
   9   6  19     2041.48     2029.48     94.55 o
  10   6  19      142.48      126.08     52.65 o
  11   6  19      404.21      406.67     64.14 o
  12   6  19      347.09      371.00     64.80 o
  13   6  19     1522.52     1652.89    102.52 o
  14   6  19      889.54      849.50     85.14 o
  15   6  19      714.28      852.39     89.01 o
   1   7  19       15.76      -20.13     46.15 o
   2   7  19      508.47      448.53     62.86 o
   3   7  19      338.56      381.99     46.02 o
   4   7  19      142.04      153.04     42.11 o
   5   7  19       35.20      -41.15     41.15 o
   6   7  19      458.95      470.05     64.70 o
   7   7  19      387.50      517.49     67.58 o
   8   7  19      262.52      249.01     62.53 o
   9   7  19       96.32       66.17     49.47 o
  10   7  19       44.17       38.47     50.44 o
  11   7  19     2466.75     2582.74    115.51 o
  12   7  19       10.26      -11.10     55.56 o
  13   7  19      639.05      532.79     75.37 o
  14   7  19      110.03      172.76    120.20 o
   0   8  19        0.59       35.13     60.36 o
   1   8  19       31.70       73.35     52.87 o
   2   8  19      212.27      221.72     60.34 o
   3   8  19       39.26       15.39     49.12 o
   4   8  19       70.18       92.04     51.66 o
   5   8  19        4.56       -6.27     43.66 o
   6   8  19       86.82       83.51     48.26 o
   7   8  19      167.18       97.05     51.22 o
   8   8  19        0.05      -47.69     47.69 o
   9   8  19        3.19      -60.50     60.50 o
  10   8  19       46.51       53.06     72.16 o
  11   8  19        9.06      108.85     74.16 o
  12   8  19       16.57      -61.30     74.71 o
   1   9  19      147.12       66.11     60.31 o
   2   9  19       46.92       26.87     59.19 o
   3   9  19      158.56      265.93     69.56 o
   4   9  19      267.86      253.45     60.17 o
   5   9  19       89.22       49.27     62.57 o
   6   9  19       77.54       32.04     64.99 o
   7   9  19      166.98      181.34     73.00 o
   8   9  19      148.47      205.01     73.25 o
   9   9  19        2.75      -67.77     67.77 o
  10   9  19       61.68      101.45     78.91 o
   0  10  19      350.94      298.55     85.23 o
   1  10  19      707.56      699.76     79.20 o
   2  10  19      260.58      189.28     69.24 o
   3  10  19      449.93      525.65     78.90 o
   4  10  19      276.03      454.94     80.62 o
   5  10  19      360.56      365.25     80.68 o
   6  10  19       19.09      -55.33     81.06 o
   7  10  19        0.23       35.59     69.48 o
   8  10  19        7.10        5.91     71.14 o
   1  11  19       93.07      118.07     63.37 o
   2  11  19       23.61       23.84     76.44 o
   3  11  19      180.37      248.90     90.46 o
   4  11  19        5.12      -64.19     64.19 o
   0   0  20     7186.47     7193.79    344.44 o
   1   0  20       36.65       11.38     55.28 o
   2   0  20       54.29       77.52     59.02 o
   3   0  20     3000.86     3154.65    171.53 o
   4   0  20     8419.80     8110.21    291.30 o
   5   0  20       54.40       31.44     80.13 o
   6   0  20       23.58      -62.88     73.73 o
   7   0  20        7.72       22.35     27.45 o
   8   0  20     1430.82     1498.38     90.66 o
   9   0  20      399.41      385.89     67.03 o
  10   0  20     4376.96     4354.63    172.64 o
  11   0  20     1180.30     1095.90     99.24 o
  12   0  20      849.83      941.36     99.92 o
  13   0  20      113.22      108.20     73.80 o
  14   0  20     3016.93     3260.87    197.26 o
  15   0  20       62.37       14.34    135.08 o
  16   0  20       48.41      -70.04     70.04 o
  17   0  20       23.81      -33.91     78.02 o
   1   1  20      291.82      220.85     47.72 o
   2   1  20     5753.72     5746.87    174.04 o
   3   1  20      221.23      251.21     51.34 o
   4   1  20       10.18       49.04     50.27 o
   5   1  20        0.05      -38.79     66.91 o
   6   1  20      891.84      871.47    106.28 o
   7   1  20      234.04      277.07     23.25 o
   8   1  20      343.27      328.71     45.22 o
   9   1  20      794.24      794.69     57.05 o
  10   1  20     3049.54     3021.52    103.76 o
  11   1  20       61.75      113.80     44.67 o
  12   1  20     2149.96     2266.02    100.46 o
  13   1  20       15.62      -42.99     42.99 o
  14   1  20      288.15      247.10     60.41 o
  15   1  20        8.06        1.06     49.89 o
  16   1  20     1132.88     1128.61     92.55 o
  17   1  20       68.69       78.59     60.10 o
   0   2  20       13.55       -1.67     55.65 o
   1   2  20      828.19      774.45     65.90 o
   2   2  20      651.03      659.43     63.75 o
   3   2  20       57.73      104.95     55.13 o
   4   2  20       38.00      134.44     54.94 o
   5   2  20     2606.48     2709.31    178.34 o
   6   2  20      913.64      914.59     41.31 o
   7   2  20       76.23       47.31     31.61 o
   8   2  20      784.68      756.00     53.54 o
   9   2  20       32.00       81.28     40.44 o
  10   2  20      343.48      379.68     51.76 o
  11   2  20       47.64       78.44     44.09 o
  12   2  20     2016.65     2105.29     97.51 o
  13   2  20      670.66      648.98     69.00 o
  14   2  20       11.05       30.70     56.54 o
  15   2  20        0.62      -24.70     49.87 o
  16   2  20       25.75       13.71     54.32 o
  17   2  20        3.66       66.48     59.36 o
   1   3  20      234.05      204.46     50.72 o
   2   3  20     5149.76     5104.59    144.13 o
   3   3  20      149.98      167.90     76.53 o
   4   3  20     7373.68     7132.54    152.79 o
   5   3  20        6.29      -31.98     31.98 o
   6   3  20      960.57      959.76     58.55 o
   7   3  20      278.63      292.67     42.06 o
   8   3  20     2348.10     2302.55     86.97 o
   9   3  20      275.20      276.29     48.75 o
  10   3  20       13.19       36.43     44.28 o
  11   3  20      123.01      135.79     49.89 o
  12   3  20     3535.20     3486.73    123.78 o
  13   3  20      215.35      193.58     56.15 o
  14   3  20       14.37      -51.77     51.77 o
  15   3  20       25.05       67.41     55.79 o
  16   3  20      285.85      403.14     73.80 o
   0   4  20     1749.57     1723.93     71.60 o
   1   4  20       46.18       16.19     21.07 o
   2   4  20      718.02      767.33     37.98 o
   3   4  20     2242.16     2369.74     63.21 o
   4   4  20     8719.07     8957.88    180.64 o
   5   4  20       37.18       49.58     32.13 o
   6   4  20     1636.42     1864.95    112.56 o
   7   4  20        2.05      -35.17     35.17 o
   8   4  20     1571.31     1568.14     76.36 o
   9   4  20        5.69       37.44     42.49 o
  10   4  20     4681.46     4739.32    136.45 o
  11   4  20      713.89      564.16     91.76 o
  12   4  20      288.54      357.27     61.08 o
  13   4  20       34.63       73.46     55.82 o
  14   4  20     2036.11     2078.26    116.42 o
  15   4  20        5.04      -18.41     54.79 o
  16   4  20       21.20       -0.91     83.69 o
   1   5  20        5.47      -35.47     35.47 o
   2   5  20     3450.95     3370.71    106.40 o
   3   5  20     1574.23     1729.93     71.46 o
   4   5  20       89.73       69.51     34.92 o
   5   5  20       12.75       -1.52     42.05 o
   6   5  20       18.16       -5.72     36.31 o
   7   5  20      113.05       93.28     41.96 o
   8   5  20      596.22      555.69     57.67 o
   9   5  20       13.67      -38.05     56.54 o
  10   5  20     1765.74     1828.14     92.73 o
  11   5  20        2.33       52.39     52.51 o
  12   5  20     1860.13     1996.12    103.34 o
  13   5  20      239.11      201.49     60.89 o
  14   5  20      178.67      269.12     67.54 o
  15   5  20        0.16       26.96     57.70 o
   0   6  20        1.53      -36.17     89.59 o
   1   6  20      138.13       51.16     50.50 o
   2   6  20      191.62      148.69     37.13 o
   3   6  20       66.31      137.11     36.21 o
   4   6  20       47.91       18.32     33.98 o
   5   6  20      143.47      141.45     43.97 o
   6   6  20       43.29       -3.69     39.28 o
   7   6  20       13.18        0.04     41.50 o
   8   6  20      146.93       86.55     47.53 o
   9   6  20        2.27       -8.39     47.08 o
  10   6  20        4.92      -19.14     48.32 o
  11   6  20      180.93      116.67     54.75 o
  12   6  20      197.32      196.16     62.99 o
  13   6  20      355.20      197.13     64.16 o
  14   6  20        7.52      113.18     61.28 o
   1   7  20       64.53       71.12     55.45 o
   2   7  20      749.54      766.78     61.94 o
   3   7  20       18.64      -25.88     35.87 o
   4   7  20      494.83      505.28     50.88 o
   5   7  20       14.53        3.21     40.15 o
   6   7  20       19.66      -46.11     47.83 o
   7   7  20       69.78       53.17     47.53 o
   8   7  20      910.52      943.19     73.21 o
   9   7  20       91.31       66.22     51.36 o
  10   7  20        3.94       48.39     58.79 o
  11   7  20       11.75      -16.06     55.58 o
  12   7  20      374.50      414.09     71.00 o
  13   7  20       40.13       52.96     61.76 o
   0   8  20     1016.58      773.47    148.57 o
   1   8  20      110.75       31.71     53.81 o
   2   8  20     1042.28      966.34     83.43 o
   3   8  20      374.77      395.70     60.33 o
   4   8  20      845.26     1116.04     78.19 o
   5   8  20      206.42      158.87     52.70 o
   6   8  20     1719.91     1798.41     90.93 o
   7   8  20        1.34      -23.05     48.03 o
   8   8  20      131.28       17.30     74.94 o
   9   8  20      278.68      239.24     78.09 o
  10   8  20     2130.11     2194.51    129.20 o
  11   8  20       89.40        3.37     70.81 o
   1   9  20      322.55      197.99     86.85 o
   2   9  20     1610.54     1769.10    121.62 o
   3   9  20       17.44       64.80     79.36 o
   4   9  20      822.24      786.89     75.01 o
   5   9  20        7.00      -29.05     62.10 o
   6   9  20      509.39      383.76     78.44 o
   7   9  20      125.17      148.33     71.56 o
   8   9  20     1292.40     1392.56    142.77 o
   9   9  20       61.52       -0.94     71.91 o
  10   9  20       15.43      -48.13    139.67 o
   0  10  20      453.82      530.93    108.93 o
   1  10  20       52.85      151.78     68.01 o
   2  10  20      661.77      626.87     83.36 o
   3  10  20       11.00       76.68     57.61 o
   4  10  20      186.30      112.35     69.22 o
   5  10  20      248.17      213.90     76.19 o
   6  10  20      418.48      452.63     84.63 o
   7  10  20       59.52       -7.11     71.76 o
   1   1  21     6072.30     5877.63    160.04 o
   2   1  21     4126.44     4045.73    133.16 o
   3   1  21     8590.98     8718.03    236.57 o
   4   1  21     2479.44     2291.35    196.30 o
   5   1  21      110.90      100.13     68.12 o
   6   1  21        5.31      -25.96     82.63 o
   7   1  21       21.31       68.50     67.44 o
   8   1  21      533.89      570.48     44.80 o
   9   1  21      762.16      779.74     55.08 o
  10   1  21      276.81      331.86     49.72 o
  11   1  21     1523.66     1499.90     80.77 o
  12   1  21      980.67     1069.32     92.86 o
  13   1  21     2146.29     2059.69    100.62 o
  14   1  21        8.78       40.22     75.82 o
  15   1  21        2.56      -39.22     51.40 o
  16   1  21      122.56       73.44     59.65 o
   0   2  21     7970.31     7727.17    265.10 o
   1   2  21     3029.28     3092.84    119.72 o
   2   2  21     4355.26     4505.76    140.97 o
   3   2  21     9511.23     9568.67    248.68 o
   4   2  21     6198.48     5855.73    188.39 o
   5   2  21    10529.45    10550.41    326.67 o
   6   2  21      408.08      396.15    155.67 o
   7   2  21      212.34      236.21     41.44 o
   8   2  21       43.16       -5.59     33.57 o
   9   2  21     2509.22     2652.25     92.75 o
  10   2  21     1391.43     1542.61     85.22 o
  11   2  21      785.97      792.75     66.97 o
  12   2  21       10.23        0.96     48.39 o
  13   2  21     1372.34     1248.13     84.29 o
  14   2  21      264.83      364.52     63.63 o
  15   2  21     1097.83     1104.37    109.90 o
  16   2  21      106.83       -8.04     55.88 o
   1   3  21     3180.49     3129.60    176.66 o
   2   3  21     5173.31     5111.08    150.31 o
   3   3  21     4794.24     4778.78    169.46 o
   4   3  21      624.84      859.86    124.50 o
   5   3  21      108.41       70.16     32.75 o
   6   3  21      332.47      301.51     50.40 o
   7   3  21     1873.34     1962.86     73.86 o
   8   3  21      480.04      503.13     50.74 o
   9   3  21       60.53       85.98     42.48 o
  10   3  21      361.61      280.54     51.98 o
  11   3  21     2028.98     2003.00     94.64 o
  12   3  21     1934.70     2032.20     99.15 o
  13   3  21      449.60      715.87     77.87 o
  14   3  21       97.77       70.66     55.60 o
  15   3  21        3.11      -12.14     53.47 o
  16   3  21      521.53      662.85     82.16 o
   0   4  21      628.08      810.67    100.91 o
   1   4  21     1536.33     1345.94     98.28 o
   2   4  21        9.58       71.36     56.43 o
   3   4  21      163.85      166.69     33.28 o
   4   4  21      160.39      151.94     42.39 o
   5   4  21      523.79      452.64     39.76 o
   6   4  21      255.90      197.51     39.65 o
   7   4  21       74.51       37.33     37.21 o
   8   4  21       42.76        5.67     41.72 o
   9   4  21      451.53      451.86     57.12 o
  10   4  21        9.80      -14.30     46.84 o
  11   4  21        0.91        0.82     49.18 o
  12   4  21        6.99       75.97     51.80 o
  13   4  21       73.03      219.75     58.85 o
  14   4  21      554.22      456.60     72.35 o
  15   4  21       29.02       75.15     59.92 o
   1   5  21      135.48      173.46     44.33 o
   2   5  21      216.06      218.98     45.92 o
   3   5  21      771.64      830.31     56.27 o
   4   5  21      281.77      374.69     40.90 o
   5   5  21        0.64      -31.74     31.74 o
   6   5  21      380.06      374.18     47.75 o
   7   5  21      349.88      348.06     50.92 o
   8   5  21      195.01      170.22     64.25 o
   9   5  21      153.36      137.79     51.81 o
  10   5  21     2307.02     2180.74    100.00 o
  11   5  21     2335.47     2423.91    168.63 o
  12   5  21      134.06      156.11     58.70 o
  13   5  21      241.27      236.75     64.96 o
  14   5  21       87.78      135.80     78.63 o
   0   6  21      362.10      597.91    134.94 o
   1   6  21       11.98       34.17     48.25 o
   2   6  21        0.91        0.78     39.50 o
   3   6  21        5.54      -15.47     33.40 o
   4   6  21      205.29      225.83     40.89 o
   5   6  21       11.43       -1.91     36.95 o
   6   6  21      177.48      135.94     44.09 o
   7   6  21      273.40      255.12     52.16 o
   8   6  21      384.91      499.33     59.61 o
   9   6  21      276.97      371.69     60.45 o
  10   6  21       16.17        2.60     62.34 o
  11   6  21      677.31      659.22     73.68 o
  12   6  21      187.19       71.87     59.86 o
  13   6  21      588.90      646.18     79.21 o
   1   7  21       80.95       31.23    125.62 o
   2   7  21       67.86       86.82     43.51 o
   3   7  21      393.86      433.55     58.70 o
   4   7  21        7.46      -22.84     37.38 o
   5   7  21      122.90      104.61     78.67 o
   6   7  21        6.56       23.95     43.91 o
   7   7  21      551.79      588.62     64.20 o
   8   7  21       42.81      -18.71     49.42 o
   9   7  21        3.30      -59.15     59.15 o
  10   7  21      876.24      977.96     85.38 o
  11   7  21      602.19      719.14     76.99 o
  12   7  21      232.32      225.73     67.97 o
   0   8  21       27.34        4.73    112.12 o
   1   8  21       26.38      -36.00     56.90 o
   2   8  21      170.91       92.62     53.17 o
   3   8  21      522.42      590.41    121.24 o
   4   8  21      155.12      174.75     55.48 o
   5   8  21      262.19      396.56     59.43 o
   6   8  21      355.24      264.63     57.71 o
   7   8  21        7.72       22.53     50.31 o
   8   8  21       13.50      -46.64     62.91 o
   9   8  21       10.21      -37.54     66.48 o
  10   8  21       35.32      102.41     85.72 o
  11   8  21       31.91      -46.19    134.10 o
   1   9  21      265.51      178.85     66.70 o
   2   9  21      317.74      345.22     73.30 o
   3   9  21      248.20      403.98     64.37 o
   4   9  21       56.38        9.91     53.83 o
   5   9  21       43.63      -48.08     83.67 o
   6   9  21      131.68      111.74     67.43 o
   7   9  21      100.56       65.86     88.22 o
   8   9  21       14.18       35.00     73.37 o
   0  10  21      490.50      731.73    156.08 o
   1  10  21      400.78      444.17    106.54 o
   2  10  21       47.27       82.32     68.57 o
   3  10  21       84.08      161.38     60.94 o
   4  10  21      549.97      569.68     84.78 o
   5  10  21       80.86       75.73     68.22 o
   0   0  22      948.50      976.01    156.92 o
   1   0  22     5901.58     5878.31    231.54 o
   2   0  22    11754.41    11539.73    632.27 o
   3   0  22      241.00      207.19     79.66 o
   4   0  22     4143.46     4131.46    196.59 o
   5   0  22     4864.00     5480.48    319.68 o
   6   0  22        5.80      -69.56     85.69 o
   7   0  22        9.59      -14.75     89.31 o
   8   0  22       54.57       27.19     53.70 o
   9   0  22      352.83      511.18     99.74 o
  10   0  22        2.03      -14.58     69.70 o
  11   0  22     1128.59      961.64     99.38 o
  12   0  22      215.57      222.00     75.82 o
  13   0  22     3792.23     3891.98    185.82 o
  14   0  22       79.54      -36.12    110.73 o
  15   0  22     1143.74     1199.07    128.45 o
  16   0  22       63.69      -45.41     76.10 o
   1   1  22      301.68      339.91     61.01 o
   2   1  22     2296.25     2105.02    102.32 o
   3   1  22     5030.29     5181.69    185.85 o
   4   1  22      494.40      620.75    112.28 o
   5   1  22      589.54      771.20    137.86 o
   6   1  22       47.62       14.90     64.69 o
   7   1  22       53.10       19.23     66.78 o
   8   1  22       16.83      -35.41     35.41 o
   9   1  22      529.26      489.40     46.92 o
  10   1  22     1721.50     1597.97    133.61 o
  11   1  22     3783.62     3734.38    119.51 o
  12   1  22      145.97      116.83     50.56 o
  13   1  22      400.04      519.76     67.06 o
  14   1  22       57.62       63.85     52.92 o
  15   1  22     1305.91     1487.67     96.72 o
  16   1  22       33.98        3.94     56.56 o
   0   2  22     6418.93     6231.00    240.84 o
   1   2  22     1033.10     1143.42     84.69 o
   2   2  22      350.56      398.32     64.29 o
   3   2  22        7.70      129.49     61.82 o
   4   2  22        3.08       88.97     58.44 o
   5   2  22       30.72       70.93     69.14 o
   6   2  22       45.79       74.16    139.95 o
   7   2  22     1152.04      951.66    112.89 o
   8   2  22       61.73       -7.18     31.42 o
   9   2  22      260.68      266.01     44.72 o
  10   2  22      109.39       96.21     45.44 o
  11   2  22     1036.88     1053.51     73.27 o
  12   2  22        1.94       90.41     49.68 o
  13   2  22      306.69      231.80     58.82 o
  14   2  22      771.40      756.54     74.33 o
  15   2  22        0.07       30.75     56.66 o
   1   3  22     4245.59     4166.90    140.82 o
   2   3  22       36.78       21.88     53.61 o
   3   3  22     9210.11     9349.05    250.64 o
   4   3  22        1.04      -54.39     54.39 o
   5   3  22      189.93      271.93     82.63 o
   6   3  22        0.70      -32.31     35.41 o
   7   3  22     1006.83     1000.92     72.07 o
   8   3  22      273.69      175.04     39.73 o
   9   3  22     1080.45     1074.98     66.39 o
  10   3  22      767.14      724.21     69.15 o
  11   3  22     1528.14     1552.05     85.08 o
  12   3  22      825.07      871.35     75.02 o
  13   3  22      704.50      811.12     84.01 o
  14   3  22       12.93      -29.68     54.60 o
  15   3  22      134.23      110.45     64.05 o
   0   4  22      469.22      554.68    183.49 o
   1   4  22     8027.46     8253.84    207.06 o
   2   4  22      514.60      571.63    128.37 o
   3   4  22     1987.43     2075.11    139.45 o
   4   4  22      627.91      618.35     53.36 o
   5   4  22     2599.13     2897.17    152.36 o
   6   4  22       24.73      -31.32     31.32 o
   7   4  22       84.39       18.02     36.85 o
   8   4  22        1.19      -38.17     38.17 o
   9   4  22     1941.05     2166.29     92.57 o
  10   4  22      444.56      478.11     60.76 o
  11   4  22      600.68      619.93     72.33 o
  12   4  22       82.14       18.37     54.34 o
  13   4  22     1449.16     1582.81     96.61 o
  14   4  22      334.22      279.32     75.10 o
   1   5  22      674.32      768.18     48.15 o
   2   5  22      655.60      756.59     61.14 o
   3   5  22      990.52     1047.39     80.60 o
   4   5  22      612.25      506.96     44.40 o
   5   5  22      141.32      141.88     37.06 o
   6   5  22      605.80      490.99     51.93 o
   7   5  22      144.24      130.57     44.18 o
   8   5  22        7.32      -42.18     42.18 o
   9   5  22        4.61      -44.63     44.63 o
  10   5  22      225.37      303.05     59.42 o
  11   5  22     1329.04     1444.50    122.40 o
  12   5  22      124.59      186.53     60.40 o
  13   5  22      295.51      313.74     84.80 o
  14   5  22       79.95       61.56     61.42 o
   0   6  22      173.47      274.88     65.47 o
   1   6  22        1.52      -46.01     46.01 o
   2   6  22      202.73      215.15     59.84 o
   3   6  22     1392.34     1415.31    129.70 o
   4   6  22       11.68       82.81     38.81 o
   5   6  22       73.01       54.55     39.06 o
   6   6  22        1.58      -41.26     41.26 o
   7   6  22      104.56      126.22     47.95 o
   8   6  22      166.35      169.12     51.10 o
   9   6  22      222.92      170.33     53.52 o
  10   6  22      259.70      228.40     59.32 o
  11   6  22       36.80      -16.24     65.74 o
  12   6  22       24.30       60.04     57.45 o
  13   6  22      249.85      169.15     95.91 o
   1   7  22     1550.65     1747.33    116.91 o
   2   7  22       46.42      -22.87     56.85 o
   3   7  22      503.81      646.46     55.42 o
   4   7  22       32.98       48.92     42.38 o
   5   7  22        5.57      -24.54     43.81 o
   6   7  22       15.84       -8.02     44.76 o
   7   7  22      267.53      306.82     56.62 o
   8   7  22        2.92      -38.45     46.77 o
   9   7  22       78.99       18.59     52.63 o
  10   7  22      116.72       84.26     57.42 o
  11   7  22      703.78      692.93     77.28 o
   0   8  22      303.91      299.93    141.62 o
   1   8  22     1544.81     1532.80    139.86 o
   2   8  22      476.69      418.31     60.98 o
   3   8  22      908.32      872.53     72.58 o
   4   8  22        1.72       -9.73     50.22 o
   5   8  22      659.25      755.82     69.52 o
   6   8  22      256.03      230.43     60.33 o
   7   8  22      131.73      112.78     56.67 o
   8   8  22        4.49       -2.11     66.66 o
   9   8  22     1021.81     1048.40    100.37 o
  10   8  22      814.82      612.37    188.64 o
   1   9  22     1637.53     1779.57    260.98 o
   2   9  22        2.56      107.21     57.37 o
   3   9  22     2176.32     2367.83    130.52 o
   4   9  22       34.46      102.95     61.34 o
   5   9  22        1.35      -53.85     61.58 o
   6   9  22       38.44        8.51     66.39 o
   7   9  22      411.63      610.20    115.04 o
   0  10  22       16.10       10.29    127.43 o
   1  10  22      494.92      522.53     81.12 o
   2  10  22        0.52       45.17     57.65 o
   3  10  22        6.30       72.28     89.63 o
   1   1  23      115.52      167.87     54.69 o
   2   1  23     2186.55     2291.47    108.74 o
   3   1  23     1958.15     1836.69     99.28 o
   4   1  23       68.40        3.84     78.45 o
   5   1  23      531.17      429.52     92.64 o
   6   1  23      900.99      813.65    108.60 o
   7   1  23      194.20      219.63     83.00 o
   8   1  23      101.30       98.00     72.76 o
   9   1  23     1071.10     1047.87     56.97 o
  10   1  23      317.03      361.17     50.10 o
  11   1  23      143.82      168.40     49.85 o
  12   1  23     3640.69     3674.21    205.13 o
  13   1  23        0.64       21.36     54.70 o
  14   1  23       94.23      115.20     57.28 o
  15   1  23        9.95       -7.54     55.65 o
   0   2  23    13826.69    13764.46    398.78 o
   1   2  23     3665.46     3825.92    138.62 o
   2   2  23       54.99       57.10     54.65 o
   3   2  23      379.17      454.47     78.26 o
   4   2  23     3392.97     3494.78    155.07 o
   5   2  23     1402.89     1506.93    180.01 o
   6   2  23      371.54      381.80     92.07 o
   7   2  23      868.89      804.50    121.58 o
   8   2  23      485.72      500.23     55.37 o
   9   2  23        6.77      -21.30     47.51 o
  10   2  23     3691.71     4010.80    117.28 o
  11   2  23     1514.72     1568.68     82.27 o
  12   2  23      140.43       88.18     52.56 o
  13   2  23       60.72       63.85     53.53 o
  14   2  23     3092.19     3145.42    156.86 o
  15   2  23      144.11      108.50     60.57 o
   1   3  23      967.97      985.90     83.60 o
   2   3  23     8551.42     8623.05    210.26 o
   3   3  23      436.56      556.06     82.70 o
   4   3  23     3283.26     3362.23    151.66 o
   5   3  23       96.51      154.98     77.52 o
   6   3  23      875.78      917.30    144.26 o
   7   3  23      540.55      599.34     58.15 o
   8   3  23     1303.81     1333.22     64.00 o
   9   3  23      474.55      491.48     52.93 o
  10   3  23      505.65      516.82     58.29 o
  11   3  23      652.02      674.34     66.88 o
  12   3  23     2274.13     2432.84    135.65 o
  13   3  23       72.21      113.68     56.34 o
  14   3  23       53.57       46.71     56.04 o
   0   4  23     1634.91     1468.90    179.32 o
   1   4  23     1075.65     1124.96     85.11 o
   2   4  23     2265.85     2213.23    170.36 o
   3   4  23     2243.64     2340.92    128.50 o
   4   4  23       76.09      -18.43     58.16 o
   5   4  23       70.15       24.47     75.22 o
   6   4  23      137.64      145.86     47.68 o
   7   4  23        8.81      -33.67     44.01 o
   8   4  23      296.18      342.20     48.21 o
   9   4  23       12.89      -19.94     41.29 o
  10   4  23      314.22      363.49     57.25 o
  11   4  23      137.94      136.16     54.13 o
  12   4  23      246.36      320.95    121.16 o
  13   4  23       16.18       10.75     74.41 o
  14   4  23        2.49      -22.46     56.28 o
   1   5  23      357.75      347.82     39.00 o
   2   5  23     1037.57     1112.82     53.87 o
   3   5  23      143.26      171.72     44.95 o
   4   5  23       85.03       68.13     58.38 o
   5   5  23       12.91        8.17     44.47 o
   6   5  23      362.09      389.93     57.31 o
   7   5  23       42.53        5.15     39.97 o
   8   5  23      162.68       56.39     43.84 o
   9   5  23      127.47       71.25     48.15 o
  10   5  23     1365.93     1365.39     83.46 o
  11   5  23      289.32      361.68     63.47 o
  12   5  23      925.72      980.80     83.64 o
  13   5  23       25.11      -53.94     53.94 o
   0   6  23     2359.46     2248.78    123.87 o
   1   6  23       55.49       11.73     42.11 o
   2   6  23       78.45       67.09     48.43 o
   3   6  23      582.97      655.76     65.06 o
   4   6  23     2193.34     2254.80     80.09 o
   5   6  23        5.74       57.34     40.78 o
   6   6  23        8.68      -25.44     39.82 o
   7   6  23      163.74      142.87     52.97 o
   8   6  23       26.35       40.30     55.26 o
   9   6  23      793.20      723.57     91.53 o
  10   6  23     1362.63     1364.74     87.38 o
  11   6  23      223.81      125.59     58.59 o
  12   6  23      184.84      181.63     66.70 o
   1   7  23       10.30       14.46     59.21 o
   2   7  23      880.67      835.27     84.16 o
   3   7  23       48.42      133.65     42.82 o
   4   7  23      910.70      954.88     63.39 o
   5   7  23      118.87       90.37     47.99 o
   6   7  23       26.90       17.64     46.89 o
   7   7  23       24.71      -18.33     48.27 o
   8   7  23       41.71      -10.03     51.41 o
   9   7  23       37.05      -36.46     52.05 o
  10   7  23      189.19      135.53     76.18 o
   0   8  23      220.41       40.06    126.87 o
   1   8  23       20.48       73.75     64.43 o
   2   8  23       11.84      -28.59     65.61 o
   3   8  23       17.63      118.42     53.76 o
   4   8  23        6.32       38.45     53.34 o
   5   8  23      121.69      129.44     55.27 o
   6   8  23        5.65      -49.82     49.82 o
   7   8  23      195.15       79.93     55.23 o
   8   8  23      211.59      185.52     72.70 o
   1   9  23        2.26      172.42     73.96 o
   2   9  23      461.29      550.46     70.11 o
   3   9  23       26.07       82.72     57.96 o
   4   9  23       65.52       23.04     58.52 o
   5   9  23        9.95      -61.90     61.90 o
   6   9  23      299.46      210.89    156.36 o
   0   0  24     1527.84     1442.88    184.74 o
   1   0  24       40.95      -30.36     68.01 o
   2   0  24      183.83      132.00     74.35 o
   3   0  24      106.69      121.20     75.35 o
   4   0  24      702.34      931.50    159.70 o
   5   0  24      143.98      272.10    122.42 o
   6   0  24       16.16       -7.23     98.77 o
   7   0  24       17.56      -41.18     92.09 o
   8   0  24       70.12      166.10    121.58 o
   9   0  24      820.39     1040.56    184.46 o
  10   0  24     4600.87     4685.74    167.87 o
  11   0  24       38.18        1.29     86.81 o
  12   0  24     2403.93     2424.59    144.89 o
  13   0  24      491.39      526.01     97.19 o
  14   0  24     4815.30     5098.28    222.55 o
   1   1  24      455.65      488.68     69.13 o
   2   1  24        5.86       41.01     49.27 o
   3   1  24      994.45     1175.36     87.14 o
   4   1  24       22.21       87.35     59.71 o
   5   1  24       20.78      -11.63     66.69 o
   6   1  24        8.26       13.22     68.04 o
   7   1  24      208.34      161.79    140.36 o
   8   1  24        3.06      -63.77     63.77 o
   9   1  24      722.46      797.55    131.88 o
  10   1  24       30.93       59.87     54.86 o
  11   1  24     1041.64     1033.42     78.83 o
  12   1  24     1836.91     2119.41     97.52 o
  13   1  24      191.05      117.66     63.53 o
  14   1  24      158.52       99.72     60.25 o
   0   2  24      108.80      225.12     83.59 o
   1   2  24      139.62      136.25     56.43 o
   2   2  24      937.99      865.49     80.78 o
   3   2  24      637.62      745.73     89.65 o
   4   2  24      839.62      879.39     95.12 o
   5   2  24      448.36      550.61    122.42 o
   6   2  24      366.75      425.61     95.60 o
   7   2  24        1.00      -37.69     70.84 o
   8   2  24       43.78       50.89     75.68 o
   9   2  24        7.26       30.96     45.82 o
  10   2  24       52.99       53.49     40.57 o
  11   2  24        3.99      -14.39     43.71 o
  12   2  24       47.17       50.25     63.48 o
  13   2  24       12.03        3.37     52.29 o
  14   2  24       20.05       10.55     55.18 o
   1   3  24      383.80      388.78     67.36 o
   2   3  24     3250.97     3506.02    157.79 o
   3   3  24      468.78      498.84     83.46 o
   4   3  24       71.13       90.63     67.31 o
   5   3  24      321.37      404.15     95.17 o
   6   3  24      167.19      157.54     92.65 o
   7   3  24        3.40      -98.96    107.53 o
   8   3  24      283.55      274.44     69.34 o
   9   3  24      773.05      701.48     53.47 o
  10   3  24      667.59      549.28     57.38 o
  11   3  24     1279.20     1330.17     78.47 o
  12   3  24     1926.44     2013.64     96.81 o
  13   3  24      124.14      174.53     58.35 o
   0   4  24     5298.95     5289.71    232.52 o
   1   4  24     2016.84     1949.79    107.08 o
   2   4  24      170.32      188.58     71.19 o
   3   4  24      118.90       99.94     67.75 o
   4   4  24     2326.02     2043.82    125.88 o
   5   4  24     1552.81     1683.16    142.77 o
   6   4  24      678.27      589.42    143.56 o
   7   4  24       23.50       26.08     45.75 o
   8   4  24      174.93      105.09     39.66 o
   9   4  24     1393.67     1302.53     71.24 o
  10   4  24     2264.82     2312.96     96.99 o
  11   4  24      204.55      171.88     54.84 o
  12   4  24      393.80      296.81     80.05 o
  13   4  24      643.54      618.04     75.19 o
   1   5  24      244.40      347.84     79.50 o
   2   5  24      417.65      347.85    114.15 o
   3   5  24     1681.99     1767.27    122.44 o
   4   5  24     1251.13     1244.07     75.24 o
   5   5  24        2.31      -30.14     65.43 o
   6   5  24      244.65      193.35     56.74 o
   7   5  24       64.04      -36.45     36.45 o
   8   5  24      647.56      639.69     83.25 o
   9   5  24       73.87       38.75     46.65 o
  10   5  24       26.05      -20.39     49.42 o
  11   5  24      124.63      141.32     55.41 o
  12   5  24      468.20      372.94     68.38 o
   0   6  24      130.42      136.93     60.73 o
   1   6  24      593.15      656.28     57.22 o
   2   6  24      948.95      781.33     68.28 o
   3   6  24      750.35      778.48     68.71 o
   4   6  24      363.57      326.44     57.10 o
   5   6  24       17.27       38.50     39.26 o
   6   6  24        8.59      -38.85     38.85 o
   7   6  24       46.34      -43.08     43.08 o
   8   6  24       10.56      -45.91     45.91 o
   9   6  24        7.84        7.37     47.20 o
  10   6  24      143.95       64.27     54.03 o
  11   6  24       22.01        7.17     55.43 o
   1   7  24      103.11       22.28     59.46 o
   2   7  24     1136.34     1147.18     98.77 o
   3   7  24      251.33      293.95     60.50 o
   4   7  24      635.26      614.84     56.11 o
   5   7  24       27.91       20.29     45.54 o
   6   7  24      159.04      129.62     50.43 o
   7   7  24        9.39       12.10     49.20 o
   8   7  24      530.44      616.18     68.82 o
   9   7  24        4.01      -51.79     51.79 o
   0   8  24     3318.05     3925.01    301.18 o
   1   8  24      736.97      731.80     90.73 o
   2   8  24      319.65      271.11    113.09 o
   3   8  24      142.03       82.78     91.45 o
   4   8  24      895.04      866.16    102.81 o
   5   8  24     1156.27     1199.46    163.97 o
   6   8  24      433.91      492.55     67.19 o
   7   8  24        1.95      -49.70     49.70 o
   1   9  24      181.15      207.12     78.24 o
   2   9  24     1600.26     1765.85    211.57 o
   3   9  24      517.49      449.21     69.38 o
   1   1  25       27.99        7.82     51.90 o
   2   1  25        2.00       12.70     50.70 o
   3   1  25      289.55      266.22     89.31 o
   4   1  25      577.99      491.54     83.21 o
   5   1  25       70.51      179.21     95.57 o
   6   1  25      564.07      743.65    114.30 o
   7   1  25       95.82      271.21     93.54 o
   8   1  25       22.94      -33.79     73.17 o
   9   1  25       13.82      -69.39     69.39 o
  10   1  25      149.73       92.81     84.77 o
  11   1  25     2001.36     2097.95    105.90 o
  12   1  25        0.04       33.60     58.03 o
  13   1  25     1544.53     1599.18     89.23 o
   0   2  25      232.97      157.19     85.34 o
   1   2  25     1382.80     1695.79    117.54 o
   2   2  25      335.20      243.58     71.28 o
   3   2  25      583.83      508.74     85.28 o
   4   2  25       88.40       65.28     64.88 o
   5   2  25     3294.47     3483.93    307.86 o
   6   2  25      346.38      193.58    201.43 o
   7   2  25       61.06       21.17     76.53 o
   8   2  25      220.75      260.09     98.76 o
   9   2  25     2048.10     1810.46    251.79 o
  10   2  25      161.29      142.52     60.71 o
  11   2  25     1049.44     1081.87     68.19 o
  12   2  25       28.65       23.98     47.60 o
  13   2  25     2036.38     2013.25     98.87 o
   1   3  25      260.63      348.61     69.14 o
   2   3  25      147.25       97.38     68.69 o
   3   3  25     5378.16     5246.60    194.76 o
   4   3  25      120.85      199.58     74.16 o
   5   3  25       14.85      -47.79     71.39 o
   6   3  25        0.06      -70.69     70.69 o
   7   3  25     1691.87     1800.02    156.91 o
   8   3  25       68.67       82.02    117.69 o
   9   3  25      972.01      983.19     92.65 o
  10   3  25      400.21      493.90     60.49 o
  11   3  25     1384.66     1611.76     81.38 o
  12   3  25        4.88       -6.19     48.66 o
  13   3  25      513.21      575.43    122.56 o
   0   4  25      609.72      461.80    102.06 o
   1   4  25     1127.51     1244.81    110.25 o
   2   4  25       35.15      117.02     72.21 o
   3   4  25     1620.14     1636.15    121.20 o
   4   4  25      992.72     1006.54    104.79 o
   5   4  25      187.25      224.52     93.63 o
   6   4  25      416.90      371.49     99.09 o
   7   4  25      109.26       -6.72     88.06 o
   8   4  25      125.13       52.63     53.76 o
   9   4  25        0.53      -44.80     46.70 o
  10   4  25        3.69       33.02     44.60 o
  11   4  25     1004.69      907.91     71.42 o
  12   4  25        6.94       -7.85     50.27 o
   1   5  25     1483.91     1376.40    114.43 o
   2   5  25      164.01      310.94    145.75 o
   3   5  25      209.31      234.27     76.66 o
   4   5  25      417.08      419.20     83.69 o
   5   5  25      657.54      790.00    120.62 o
   6   5  25       44.06      -37.08     61.01 o
   7   5  25       24.25       29.32     50.47 o
   8   5  25       14.95       -4.50     39.56 o
   9   5  25      197.82      192.07     63.97 o
  10   5  25        0.13      -12.79     54.58 o
  11   5  25      945.77      970.30     77.63 o
   0   6  25       13.74       -6.66     55.29 o
   1   6  25     2286.63     2411.73    106.80 o
   2   6  25       55.09       61.11     50.48 o
   3   6  25      385.47      460.32     60.08 o
   4   6  25        1.36      -35.91     45.68 o
   5   6  25      601.90      502.34     97.35 o
   6   6  25      138.52      104.28     42.63 o
   7   6  25       28.01      -21.25     41.30 o
   8   6  25       85.15       54.15     48.51 o
   9   6  25     1639.03     2028.10    209.27 o
  10   6  25       24.36       75.77     88.82 o
   1   7  25      444.97      481.15     59.87 o
   2   7  25       94.02       30.19     63.19 o
   3   7  25     1197.69     1216.51     85.81 o
   4   7  25      239.99      288.00     79.27 o
   5   7  25        0.70      -42.24     42.24 o
   6   7  25       79.86       25.13     46.46 o
   7   7  25      376.02      361.40     59.72 o
   8   7  25       68.70      -47.33     47.33 o
   0   8  25      207.41      243.89     88.47 o
   1   8  25      155.41      166.16     60.57 o
   2   8  25       52.42        3.46     72.36 o
   3   8  25       10.36      -12.97     70.93 o
   4   8  25        0.28        7.83     73.73 o
   5   8  25        5.54       -7.39     50.18 o
   0   0  26     3336.63     3538.75    283.79 o
   1   0  26      111.34       20.06     80.76 o
   2   0  26     1068.72     1241.76    154.83 o
   3   0  26     1131.52      927.26    125.84 o
   4   0  26       60.88      109.62    115.74 o
   5   0  26       13.55       38.95    102.11 o
   6   0  26      811.53      739.52    167.77 o
   7   0  26      782.40      907.29    185.02 o
   8   0  26      301.68      364.75    152.47 o
   9   0  26      482.24      336.37    144.68 o
  10   0  26     1500.46     1583.10    230.09 o
  11   0  26      109.78      169.16    131.60 o
  12   0  26        6.95      -50.85     60.84 o
   1   1  26       28.28       62.58     56.53 o
   2   1  26      496.75      477.44     74.93 o
   3   1  26        2.00       72.03     58.07 o
   4   1  26      119.89      151.14     69.66 o
   5   1  26     1435.89     1218.44    133.97 o
   6   1  26       18.79      -35.81     72.08 o
   7   1  26       16.76      -68.91     68.91 o
   8   1  26      174.68       38.12    145.79 o
   9   1  26        6.04      -66.12     78.63 o
  10   1  26       13.45       79.23     90.55 o
  11   1  26      256.14      267.79    102.22 o
  12   1  26      677.59      605.10     60.01 o
   0   2  26       68.99       69.09     85.79 o
   1   2  26        2.00      -38.76     53.75 o
   2   2  26      121.36      200.31     62.58 o
   3   2  26        2.23       21.60     71.19 o
   4   2  26        0.48       72.13     84.74 o
   5   2  26      391.96      249.78    106.28 o
   6   2  26       32.13       70.39     79.81 o
   7   2  26      205.62       30.23     79.36 o
   8   2  26       19.37       56.26     81.61 o
   9   2  26       60.44       66.81     85.91 o
  10   2  26      108.18      -45.40     78.26 o
  11   2  26       19.06       59.19     53.60 o
  12   2  26       54.82        8.29     44.47 o
   1   3  26     3350.55     3178.21    220.75 o
   2   3  26     1414.20     1405.40    117.56 o
   3   3  26      658.82      985.90    152.18 o
   4   3  26      696.09      802.23    100.47 o
   5   3  26      112.17      187.06     91.08 o
   6   3  26      216.86      137.53     88.95 o
   7   3  26      214.93      244.80    119.50 o
   8   3  26      164.00       66.54     93.90 o
   9   3  26      684.48      946.55    154.28 o
  10   3  26      538.23      590.25     69.04 o
  11   3  26      188.76      226.32     47.54 o
  12   3  26      636.60      740.94    412.75 o
   0   4  26      995.53      923.07    127.31 o
   1   4  26      302.86      274.57     81.27 o
   2   4  26      275.90      260.95     80.94 o
   3   4  26     1063.06     1112.40    109.84 o
   4   4  26     1670.26     1862.03    130.83 o
   5   4  26      319.72      356.24    102.49 o
   6   4  26      550.98      563.55    113.67 o
   7   4  26       13.02      -36.04     78.71 o
   8   4  26     1712.29     1718.50    159.61 o
   9   4  26      490.29      473.91    121.87 o
  10   4  26     1332.35     1542.27    109.97 o
  11   4  26      399.18      441.27     58.38 o
   1   5  26       38.16      111.71     72.37 o
   2   5  26     1052.98     1167.50    140.88 o
   3   5  26     1410.50     1072.97    109.71 o
   4   5  26      142.16      190.54     75.51 o
   5   5  26      155.80      191.33    148.15 o
   6   5  26        3.58       -3.06     81.44 o
   7   5  26      376.08      358.25     79.72 o
   8   5  26       84.29      116.93     65.82 o
   9   5  26      529.72      464.83     73.84 o
  10   5  26      227.99      183.13     51.93 o
   0   6  26        0.60     -119.36    119.36 o
   1   6  26        2.64       -7.90    113.52 o
   2   6  26        7.72       19.13     70.36 o
   3   6  26       13.08       20.17     69.25 o
   4   6  26       80.30       21.32     46.77 o
   5   6  26      218.32      193.63     70.24 o
   6   6  26        3.11      -35.47     51.97 o
   7   6  26        1.14      -54.91     57.03 o
   8   6  26      136.18       55.26     58.36 o
   1   7  26      740.23      700.33     64.51 o
   2   7  26      554.36      556.57     70.08 o
   3   7  26     1211.99     1253.84     86.74 o
   4   7  26      109.96       80.85     57.72 o
   5   7  26       18.82      -39.37     61.30 o
   6   7  26       80.05      -15.64     47.72 o
   0   8  26     1551.99     1579.86    224.95 o
   1   8  26     1276.01     1200.90     86.92 o
   2   8  26       58.24      192.06    206.44 o
   1   1  27      136.85      135.22     63.13 o
   2   1  27     1705.43     1677.56    109.03 o
   3   1  27      352.66      439.89     96.42 o
   4   1  27      526.19      418.70    106.52 o
   5   1  27      439.05      401.80    103.22 o
   6   1  27      251.48      234.23    113.93 o
   7   1  27       94.75        8.76    120.19 o
   8   1  27      938.30      974.91    138.51 o
   9   1  27        3.80       15.27     84.78 o
  10   1  27      239.14       84.17     97.26 o
  11   1  27       25.01       56.09     89.99 o
   0   2  27      990.54     1134.91    137.53 o
   1   2  27      121.68      130.23     64.57 o
   2   2  27        2.83      113.67     63.45 o
   3   2  27       47.50       43.96     73.47 o
   4   2  27     5399.59     5579.22    210.90 o
   5   2  27       23.46       28.78     78.57 o
   6   2  27      712.10      576.25    114.20 o
   7   2  27      876.90      656.21    120.84 o
   8   2  27      157.80      189.79     94.42 o
   9   2  27      493.52      519.80    117.11 o
  10   2  27     1694.09     1963.71    399.95 o
  11   2  27       20.54       41.93     93.79 o
   1   3  27        7.79       48.96     62.32 o
   2   3  27     4290.27     4384.30    188.86 o
   3   3  27        0.38     -113.97    113.97 o
   4   3  27      309.51      179.21     78.62 o
   5   3  27      363.71      248.40     98.81 o
   6   3  27     1541.23     1425.60    213.96 o
   7   3  27        1.66       38.27     85.50 o
   8   3  27     1085.95     1172.84    147.50 o
   9   3  27      546.70      400.71    113.06 o
  10   3  27      168.58      202.15    101.81 o
   0   4  27      127.53      213.47     99.14 o
   1   4  27      258.24      276.92     84.63 o
   2   4  27       23.23       23.70     71.27 o
   3   4  27        0.53       80.00     73.40 o
   4   4  27       19.68        3.91     71.59 o
   5   4  27      123.79       91.17     88.20 o
   6   4  27      177.40       54.59     90.22 o
   7   4  27        2.83      118.05     91.09 o
   8   4  27        0.67      -70.81     79.41 o
   9   4  27      293.06      338.74    110.74 o
  10   4  27       69.85      177.51    151.91 o
   1   5  27      498.20      618.00    120.55 o
   2   5  27      759.74      725.43    100.93 o
   3   5  27      852.17      793.84    103.83 o
   4   5  27      103.03       36.85     74.59 o
   5   5  27       42.64       33.13     84.97 o
   6   5  27      239.95       15.95    140.78 o
   7   5  27      347.93      222.46    103.69 o
   8   5  27       18.05      -25.18    105.31 o
   0   6  27     2135.91     2181.56    252.91 o
   1   6  27      180.34      105.93    125.34 o
   2   6  27       74.21      204.79     82.97 o
   3   6  27       96.51       99.28     78.29 o
   4   6  27      605.61      638.47    101.80 o
   5   6  27       53.61      173.16     97.97 o
   6   6  27      279.19      105.50     94.84 o
   7   6  27       93.68      207.83    163.32 o
   1   7  27      361.49      544.09     55.51 o
   2   7  27      623.52      648.35     59.90 o
   3   7  27      160.42       39.40     48.43 o
   4   7  27        4.90       88.89     89.82 o
   0   0  28      140.22       41.18    120.19 o
   1   0  28       15.42      -35.75     85.28 o
   2   0  28      753.64      975.84    131.37 o
   3   0  28      137.54      221.22     96.45 o
   4   0  28      412.74      431.25    152.75 o
   5   0  28     4683.47     4570.13    341.94 o
   6   0  28        5.20       16.97    124.09 o
   7   0  28       52.22       38.95    116.85 o
   8   0  28        5.75       14.47    123.81 o
   9   0  28     1046.35     1272.60    219.52 o
  10   0  28       35.21       71.78    127.15 o
   1   1  28       22.62       13.30     60.16 o
   2   1  28       22.59       61.12     77.92 o
   3   1  28     1952.22     1879.58    135.56 o
   4   1  28      315.94      252.84    120.89 o
   5   1  28       80.19      164.76    112.68 o
   6   1  28       76.73       10.56    172.22 o
   7   1  28      940.42      861.14    134.55 o
   8   1  28      340.97      108.10     95.36 o
   9   1  28      100.62       83.21     94.25 o
  10   1  28      193.63      131.41     96.72 o
   0   2  28      267.74      308.37    109.17 o
   1   2  28       20.54       18.77     63.14 o
   2   2  28       33.01       66.54     62.82 o
   3   2  28       10.38       68.48     72.20 o
   4   2  28        4.38      -30.42     67.15 o
   5   2  28      135.37      168.67     94.72 o
   6   2  28      195.56      166.15     94.84 o
   7   2  28       19.81       31.83     85.76 o
   8   2  28       62.14       84.97     92.77 o
   9   2  28        1.58      -63.88     84.42 o
  10   2  28      151.91      211.80    173.75 o
   1   3  28      369.81      399.11     82.36 o
   2   3  28       36.60      121.34     78.91 o
   3   3  28     1372.16     1371.74    125.95 o
   4   3  28       93.45       27.86     71.64 o
   5   3  28       93.68       87.19     89.62 o
   6   3  28      226.82      183.91     98.27 o
   7   3  28     1226.34     1303.96    153.62 o
   8   3  28      507.73      676.38    227.03 o
   9   3  28       13.88      -20.66     85.77 o
   0   4  28      174.35      279.41    102.72 o
   1   4  28      687.47      644.74    101.60 o
   2   4  28      361.05      420.33     94.08 o
   3   4  28      632.83      638.43     99.88 o
   4   4  28      304.91      245.65     84.93 o
   5   4  28     1229.64     1178.88    146.66 o
   6   4  28        3.51      -79.53     79.53 o
   7   4  28       64.25       39.68     94.25 o
   8   4  28        0.47      -23.30     84.61 o
   1   5  28      538.49      718.33    103.55 o
   2   5  28      152.76      139.92    107.87 o
   3   5  28      224.60      265.18     94.36 o
   4   5  28        6.08        2.97     73.39 o
   5   5  28       18.13      -54.79     82.02 o
   6   5  28      329.25      295.65    106.33 o
   7   5  28      681.00      916.37    218.13 o
   0   6  28       23.22      293.81    162.48 o
   1   6  28       12.72       87.50    104.39 o
   2   6  28        0.06       -1.97     74.33 o
   3   6  28        1.95      -45.99     73.94 o
   4   6  28      199.21       62.85     78.04 o
   1   1  29        8.38      -61.07     61.07 o
   2   1  29      148.76      107.23     69.25 o
   3   1  29      324.50      340.93     90.75 o
   4   1  29      815.17      779.28    192.25 o
   5   1  29      330.08      367.85    110.11 o
   6   1  29      294.67      255.50    104.42 o
   7   1  29     1213.55     1375.94    157.90 o
   8   1  29       60.91       92.60     94.83 o
   9   1  29      223.76      225.18    197.96 o
   0   2  29      202.18       26.44     94.14 o
   1   2  29     1294.72     1285.00    108.74 o
   2   2  29        9.19      -22.71     62.78 o
   3   2  29      330.35      365.70     91.96 o
   4   2  29      117.29      153.56     97.09 o
   5   2  29     1645.76     1493.74    157.38 o
   6   2  29      179.79      295.66    105.25 o
   7   2  29       96.42      100.12     93.93 o
   8   2  29      862.56      851.84    249.01 o
   1   3  29      763.04      810.03     94.97 o
   2   3  29      179.21      246.22     88.23 o
   3   3  29      680.11      840.50    112.95 o
   4   3  29      235.17      146.88     84.62 o
   5   3  29      318.52      273.61    105.93 o
   6   3  29      498.57      636.13    130.94 o
   7   3  29     1417.68     1216.73    153.06 o
   0   4  29     1126.34     1231.94    168.60 o
   1   4  29      163.75       90.13    131.87 o
   2   4  29      199.99      114.37     80.75 o
   3   4  29        7.34      -21.99     74.29 o
   4   4  29        3.08        8.87     77.14 o
   5   4  29      176.00      154.42     95.61 o
   6   4  29       13.79       55.16     92.05 o
   1   5  29      120.58       39.70     80.85 o
   2   5  29      834.65      932.37    119.75 o
   3   5  29       97.06       57.42     82.72 o
   4   5  29      811.39      744.00    110.64 o
   0   0  30     1531.92     1756.71    241.22 o
   1   0  30       50.81       40.87     92.83 o
   2   0  30      445.33      385.16    129.93 o
   3   0  30      330.94      382.90    116.83 o
   4   0  30     1071.64     1216.68    222.30 o
   5   0  30      351.68      387.85    157.75 o
   6   0  30     1045.78      982.69    209.23 o
   7   0  30      352.21      308.00    159.70 o
   1   1  30      199.76      167.82     71.25 o
   2   1  30      446.38      375.42     81.85 o
   3   1  30      464.31      365.98     95.69 o
   4   1  30      247.13      388.48    112.83 o
   5   1  30      424.20      410.40    137.16 o
   6   1  30      399.72      262.23    158.17 o
   7   1  30       10.43      116.99     99.92 o
   0   2  30      118.17      159.41    104.58 o
   1   2  30       67.55       63.89     70.61 o
   2   2  30      372.53      279.91     94.80 o
   3   2  30       31.58      -69.85     69.85 o
   4   2  30       63.83       24.36    169.72 o
   5   2  30      324.43      234.07    107.24 o
   6   2  30      121.06      253.18    111.11 o
   1   3  30      222.81      161.26     78.71 o
   2   3  30      482.08      453.40    101.20 o
   3   3  30        0.12       15.19     78.78 o
   4   3  30      178.74      219.21     90.78 o
   5   3  30       87.37       19.41     96.02 o
   0   4  30     2087.42     2178.84    186.94 o
   1   4  30       17.38      -77.17     77.17 o
   2   4  30       12.69      -97.75     97.75 o
   3   4  30      135.89      174.43    129.12 o
   1   1  31      201.55      253.36     81.04 o
   2   1  31      230.66      206.51     78.11 o
   3   1  31       66.89      -40.31    109.05 o
   4   1  31        0.48       31.23     94.60 o
   0   2  31     2095.22     2021.07    273.63 o
   1   2  31     1142.83     1066.25    137.97 o
   2   2  31      184.59      121.75     92.86 o
   3   2  31       36.82      142.32     87.65 o
   1   3  31      154.12      124.54     95.25 o
 
